# Supplementary material for: WaSH CQI: Applying continuous quality improvement methods to water service delivery in four districts of rural northern Ghana
Source: PLoS One. 2020 Jul 15;15(7):e0233679. doi: 10.1371/journal.pone.0233679 (PMC7363065; doi:10.1371/journal.pone.0233679)
Supplement: S9 File — (XLSX) [file pone.0233679.s009.xlsx]

## Sheet: HH_micro
micro_mpn	submissiondate	hh_did	hh_compoundpop	hh_sourcedry	hh_sourcedry_mo	hh_sourcedry_fail	hh_sourcedry_onplot	hh_sourcewet	hh_sourcewet_onplot	hh_sourcewet_mo	hh_sourcewet_fail	hh_sourcenow	hh_sourcenow_contin	hh_sourcenow_fail14	hh_sourcenow_fail14_days	hh_sourcenow_mo	hh_sourcenow_fail	hh_sourcenow_downtime	hh_sourcenow_failtimes	hh_storage_lid	hh_storage_narrow	hh_storage_tap	hh_storage_animal	hh_storage_clean	hh_store_source	micro_mpn_bin	monitoring_round	comm_type	comm_type_bin	latrine_bin
0	12-06-2014 14:20:37 UTC	SAVL		Borehole with manual pump	12	No	No	Rainwater collection	No	5	No	Borehole with handpump	Yes			No	No			0	0	0	1	0	Borehole with handpump	0	1			0
100	20-08-2014 07:55:36 UTC	GUSG	45	Surface water	6	No	No	Borehole with manual pump	No	6	No	Borehole with handpump	Yes			Yes	Yes	180	0	1	0	0	0	0	Borehole with handpump	1	1			0
100	07-08-2014 11:34:38 UTC	GUSG	20	Borehole with manual pump	12	No	No	Rainwater collection	Yes	4	Yes	Borehole with handpump	Yes			No	Yes	7	1	0	0	0	0	0	Borehole with handpump	1	1	Control	0	0
100	07-08-2014 11:58:36 UTC	GUSG	23	Borehole with manual pump	4	Yes	No	Borehole with manual pump	No	12	Yes	Borehole with handpump	Yes			No	Yes	10	2	0	0	0	0	0	Borehole with handpump	1	1	Control	0	0
100	07-08-2014 12:14:33 UTC	GUSG		Borehole with manual pump	6	No	No	Unprotected dug well	Yes	3	No	Unprotected dug well	No	No		Yes	Yes		777	0	0	0	0	0	Unprotected dug well	1	1	Control	0	0
100	07-08-2014 12:01:59 UTC	GUSG		Borehole with manual pump	12	No	No	Borehole with manual pump	No	12	No	Borehole with handpump	Yes			No	No			0	0	0	1	0	Borehole with handpump	1	1	Control	0	0
100	07-08-2014 12:31:28 UTC	GUSG		Borehole with manual pump	12	No	No	Borehole with manual pump	No	12	No	Borehole with handpump	Yes			No	No			0	0	0	1	0	Borehole with handpump	1	1	Control	0	0
0	07-08-2014 12:59:59 UTC	GUSG	31	Borehole with manual pump	12	No	No	Borehole with manual pump	No	12	No	Borehole with handpump	Yes			No	No			1	0	0	1	0	Borehole with handpump	0	1	Control	0	0
4.7	07-10-2014 13:01:12 UTC	GUSG	44	Borehole with manual pump	12	No	No	Borehole with manual pump	No	12	No	Borehole with handpump	Yes			No	No			1	0	0	1	0	Borehole with handpump	1	1			1
100	07-10-2014 12:22:21 UTC	GUSG	27	Borehole with manual pump	12	No	No	Borehole with manual pump	No	12	No	Borehole with handpump	Yes			No	No			1	0	0	1	0	Rainwater collection	1	1	Control	0	1
48.3	07-10-2014 12:53:35 UTC	GUSG	18	Borehole with manual pump	12	No	No	Unprotected dug well	No	3	Yes	Borehole with handpump	Yes			No	No			1	0	0	1	0	Unprotected dug well	1	1	Control	0	0
2.4	07-10-2014 13:23:10 UTC	GUSG	28	Borehole with manual pump	12	No	No	Borehole with manual pump	No	12	No	Borehole with handpump	Yes			No	No			1	0	0	0	0	Borehole with handpump	1	1	Control	0	0
13.6	07-10-2014 13:26:04 UTC	GUSG	17	Borehole with manual pump	12	No	No	Borehole with manual pump	No	12	No	Borehole with handpump	Yes			No	No			1	0	0	1	0	Borehole with handpump	1	1	Control	0	0
100	07-10-2014 13:50:22 UTC	GUSG	12	Borehole with manual pump	12	No	No	Borehole with manual pump	No	12	No	Borehole with handpump	Yes			No	No			0	0	0	0	0	Borehole with handpump	1	1	Control	0	0
100	14-08-2014 12:49:20 UTC	GUSG	13	Borehole with manual pump	888	No	No	Unprotected dug well	No	888	No	Unprotected dug well	No	No		Yes	Yes		777	0	0	0	1	0	Unprotected dug well	1	1	Control	0	1
100	14-08-2014 13:35:02 UTC	GUSG	18	Borehole with manual pump	888	No	No	Unprotected dug well	No	888	No	Unprotected dug well	No	No		Yes	No			0	0	0	1	0	Rainwater collection	1	1	Control	0	1
	14-08-2014 11:59:37 UTC	GUSG		Borehole with manual pump	6	No	No	Unprotected dug well	No	6	No	Borehole with handpump	Yes			No	No			0	0	0	1	0	Rainwater collection		1	Control	0	1
100	14-08-2014 13:09:47 UTC	GUSG	14	Unprotected dug well	8	Yes	No	Unprotected dug well	No	888	No	Unprotected dug well	No	No		Yes	Yes		777	0	0	0	1	0	Unprotected dug well	1	1	Control	0	1
100	14-08-2014 14:04:18 UTC	GUSG	16	Unprotected dug well	2	Yes	No	Unprotected dug well	No	3	No	Unprotected dug well	No	Yes	0	Yes	Yes		777	0	0	0	1	0	Unprotected dug well	1	1	Control	0	1
100	14-08-2014 14:31:07 UTC	GUSG	13	Borehole with manual pump	888	No	No	Unprotected dug well	No	888	No	Unprotected dug well	No	No		Yes	Yes		777	0	0	0	1	0	Unprotected dug well	1	1	Control	0	1
100	28-10-2014 11:47:46 UTC	GUSG	8	Surface water	6	No	No	Surface water	No	5	No	Surface water	Yes			No	No			1	0	0	1	0	Surface water (river- dam- lake- pond- stream- canal- irrigation channels)	1	1	Control	0	0
0	28-10-2014 11:59:10 UTC	GUSG	17	Surface water	888	Yes	No	Surface water	No	888	No	Surface water	Yes			Yes	No			1	0	0	1	0	Surface water (river- dam- lake- pond- stream- canal- irrigation channels)	0	1	Control	0	0
48.3	28-10-2014 12:25:06 UTC	GUSG	6	Surface water	3	Yes	No	Surface water	No	2	No	Surface water	Yes			Yes	No			1	0	0	1	0	Surface water (river- dam- lake- pond- stream- canal- irrigation channels)	1	1	Control	0	0
32.6	28-10-2014 11:45:01 UTC	GUSG	14	Surface water	8	No	No	Surface water	No	4	No	Surface water	No	No		Yes	Yes	210	777	1	0	0	1	0	Surface water (river- dam- lake- pond- stream- canal- irrigation channels)	1	1	Control	0	0
4.7	28-10-2014 11:45:33 UTC	GUSG	32	Surface water	6	Yes	No	Surface water	No	3	No	Surface water	No	No		Yes	Yes	240	777	0	0	0	1	0	Surface water (river- dam- lake- pond- stream- canal- irrigation channels)	1	1	Control	0	0
100	28-10-2014 12:12:32 UTC	GUSG	10	Surface water	7	Yes	No	Surface water	No	3	No	Unprotected dug well	No	No		Yes	Yes		777	1	0	0	1	0	Surface water (river- dam- lake- pond- stream- canal- irrigation channels)	1	1	Control	0	0
100	28-10-2014 12:44:50 UTC	GUSG	13	Borehole with manual pump	888	No	No	Borehole with manual pump	No	888	No	Borehole with handpump	Yes			No	No			1	0	0	1	0	Borehole with handpump	1	1	Control	0	0
100	28-10-2014 13:18:23 UTC	GUSG		Borehole with manual pump	888	No	No	Unprotected dug well	Yes	888	No	Unprotected dug well	Yes			No	No			1	0	0	1	0	Surface water (river- dam- lake- pond- stream- canal- irrigation channels)	1	1	Control	0	0
100	28-10-2014 13:49:49 UTC	GUSG		Unprotected dug well	888	No	No	Unprotected dug well	No	888	No	Borehole with handpump	Yes			No	No			0	0	0	0	0	Borehole with handpump	1	1	Control	0	0
100	28-10-2014 12:29:55 UTC	GUSG	9	Borehole with manual pump	12	Yes	No	Borehole with manual pump	No	12	Yes	Borehole with handpump	No	No		No	No			1	0	0	0	0	Borehole with handpump	1	1	Control	0	0
100	28-10-2014 13:07:03 UTC	GUSG	25	Borehole with manual pump	12	Yes	No	Rainwater collection	Yes	8	Yes	Borehole with handpump	No	No		No	No			1	0	0	0	0	Borehole with handpump	1	1	Control	0	0
100	28-10-2014 13:35:44 UTC	GUSG	12	Borehole with manual pump	12	No	No	Borehole with manual pump	No	12	No	Borehole with handpump	No	No		No	No			1	0	0	0	0	Borehole with handpump	1	1	Control	0	0
0	12-08-2014 13:45:42 UTC	GUSG	9	Borehole with manual pump	12	Yes	Yes	Borehole with manual pump	Yes	12	No	Borehole with handpump	No	No		Yes	No			0	0	0	0	0	Borehole with handpump	0	1	Control	0	0
32.6	12-08-2014 13:45:35 UTC	GUSG	10	Borehole with manual pump	5	No	No	Surface water	No	4	No	Surface water	No	No		Yes	Yes		777	0	0	0	1	0	Borehole with handpump	1	1	Control	0	0
100	12-08-2014 13:46:05 UTC	GUSG		Borehole with manual pump	12	No	No	Borehole with manual pump	No	12	No	Borehole with handpump	Yes			No	No			1	0	0	1	0	Borehole with handpump	1	1	Control	0	0
100	12-08-2014 13:46:47 UTC	GUSG	11	Borehole with manual pump	12	No	No	Borehole with manual pump	No	12	No	Surface water	Yes			No	No			0	0	0	1	0	Borehole with handpump	1	1	Control	0	0
48.3	12-08-2014 13:45:51 UTC	GUSG	9	Surface water	12	No	No	Unprotected dug well	No	3	No	Unprotected dug well	No	No		Yes	Yes		777	1	0	0	0	0	Unprotected dug well	1	1	Control	0	0
9.1	10-10-2014 10:07:19 UTC	GUSG		Surface water	3	No	No	Surface water	No	2	No	Surface water	Yes			Yes	No			1	0	0	0	0	Rainwater collection	1	1	Control	0	0
100	05-08-2014 13:21:24 UTC	GUSG	25	Surface water	888	Yes	No	Surface water	No	888	No	Surface water	Yes			No	No			0	0	0	0	0	Surface water (river- dam- lake- pond- stream- canal- irrigation channels)	1	1	Intervention_2	1	1
4	05-08-2014 14:03:52 UTC	GUSG		Surface water	3	Yes	No	Surface water	No	3	No	Surface water	No	No		Yes	Yes		777	0	0	0	0	0	Surface water (river- dam- lake- pond- stream- canal- irrigation channels)	1	1	Intervention_2	1	1
100	05-08-2014 13:28:45 UTC	GUSG		Surface water	5	Yes	No	Surface water	No	4	No	Surface water	No	No		Yes	Yes		777	0	0	0	1	0	Surface water (river- dam- lake- pond- stream- canal- irrigation channels)	1	1	Intervention_2	1	0
0	05-08-2014 14:26:29 UTC	GUSG	10	Surface water	12	Yes	No	Surface water	No	12	Yes	Surface water	No	No		Yes	Yes		777	0	0	0	1	0	Surface water (river- dam- lake- pond- stream- canal- irrigation channels)	0	1	Intervention_2	1	1
100	05-08-2014 15:47:09 UTC	GUSG	22	Borehole with manual pump	4	Yes	No	Surface water	No	12	Yes	Borehole with handpump	Yes			No	No			0	0	0	1	0	Borehole with handpump	1	1	Intervention_2	1	0
100	05-08-2014 15:08:42 UTC	GUSG		Borehole with manual pump	4	No	No	Borehole with manual pump	No	6	No	Borehole with handpump	Yes			No	No			0	0	0	0	0	borehole and stream mixed	1	1	Intervention_2	1	0
100	11-09-2014 12:56:41 UTC	GUSG	10	Borehole with manual pump	6	Yes	No	Borehole with manual pump	No	6	No	Borehole with handpump	Yes			No	No			1	0	0	1	0	Borehole with handpump	1	1	Control	0	0
100	11-09-2014 13:40:18 UTC	GUSG	15	Borehole with manual pump	6	No	No	Unprotected dug well	No	6	No	Unprotected dug well	Yes			Yes	No			0	1	0	1	0	Unprotected dug well	1	1	Control	0
100	11-09-2014 11:55:41 UTC	GUSG	10	Borehole with manual pump	12	Yes	No	Borehole with manual pump	No	12	No	Borehole with handpump	Yes			Yes	Yes	10	0	0	0	0	1	0	Borehole with handpump	1	1	Control	0	1
100	11-09-2014 12:28:40 UTC	GUSG	10	Borehole with manual pump	5	No	No	Unprotected dug well	No	4	No	Unprotected dug well	Yes			No	No			1	0	0	1	0	Unprotected dug well	1	1	Control	0	0
9.6	11-09-2014 13:20:25 UTC	GUSG		Borehole with manual pump	12	No	No	Unprotected dug well	No	12	No	Borehole with handpump	Yes			No	No			0	0	0	0	0	Borehole with handpump	1	1	Control	0	0
100	23-09-2014 10:49:27 UTC	GUSG	25	Borehole with manual pump	888	No	No	Surface water	No	888	No	Surface water	No	No		Yes	Yes		777	0	0	0	1	0	Rainwater collection	1	1	Control	0	0
100	23-09-2014 10:49:15 UTC	GUSG		Surface water	888	Yes	No	Surface water	No	888	No	Rainwater collection	No	No		Yes	Yes		777	0	0	0	1	0	Rainwater collection	1	1	Control	0	0
100	23-09-2014 10:49:43 UTC	GUSG	15	Borehole with manual pump	8	Yes	No	Surface water	No	4	No	Surface water	No	No		Yes	Yes	730	1	1	0	0	0	0	Surface water (river- dam- lake- pond- stream- canal- irrigation channels)	1	1	Control	0	0
100	21-08-2014 11:22:57 UTC	GUSG	16	Borehole with manual pump	12	No	No	Borehole with manual pump	No	12	No	Borehole with handpump	Yes			No	No			0	0	0	0	0	Borehole with handpump	1	1	Intervention_2	1	0
100	21-08-2014 11:22:20 UTC	GUSG	10	Borehole with manual pump	12	No	No	Borehole with manual pump	No	12	No	Borehole with handpump	Yes			No	No			0	0	0	0	0	Borehole with handpump	1	1	Intervention_2	1	0
100	21-08-2014 11:16:00 UTC	GUSG	13	Borehole with manual pump	12	No	No	Borehole with manual pump	No	12	No	Borehole with handpump	Yes			No	No			0	0	0	0	0	Borehole with handpump	1	1	Intervention_2	1	1
13.6	21-08-2014 11:17:29 UTC	GUSG	19	Borehole with manual pump	12	No	No	Borehole with manual pump	No	12	No	Borehole with handpump	Yes			No	No			0	0	0	0	0	Borehole with handpump	1	1	Intervention_2	1	1
100	21-08-2014 11:16:56 UTC	GUSG	11	Borehole with manual pump	12	No	No	Borehole with manual pump	No	12	No	Borehole with handpump	Yes			No	No			0	0	0	0	0	Borehole with handpump	1	1	Intervention_2	1	1
100	16-09-2014 14:33:13 UTC	GUSG	16	Protected dug well	7	No	No	Borehole with manual pump	No	9	No	Borehole with handpump	Yes			Yes	No			0	0	0	0	0	Borehole with handpump	1	1	Control	0	0
100	16-09-2014 14:33:29 UTC	GUSG	17	Unprotected dug well	7	No	No	Borehole with manual pump	No	9	No	Borehole with handpump	Yes			No	No			1	0	0	0	0	Rainwater collection	1	1	Control	0	0
0	16-09-2014 14:34:39 UTC	GUSG	11	Borehole with manual pump	12	No	No	Unprotected dug well	No	8	No	Borehole with handpump	Yes			Yes	No			1	0	0	1	0	Borehole with handpump	0	1	Control	0	0
0	16-09-2014 14:52:51 UTC	GUSG	11	Borehole with manual pump	8	No	No	Unprotected dug well	No	4	No	Unprotected dug well	Yes			Yes	Yes		777	0	1	0	1	0	Unprotected dug well	0	1	Control	0	0
5.4	16-09-2014 16:01:46 UTC	GUSG	22	Borehole with manual pump	4	No	No	Unprotected dug well	No	2	No	Unprotected dug well	No	Yes	9	Yes	Yes	240	777	0	0	0	1	0	Unprotected dug well	1	1	Control	0	0
1.2	16-09-2014 13:56:15 UTC	GUSG	17	Borehole with manual pump	9	No	No	Unprotected dug well	No	4	No	Unprotected dug well	Yes			Yes	No			1	0	0	1	0	Unprotected dug well	1	1	Control	0	0
	16-09-2014 14:25:19 UTC	GUSG	12	Borehole with manual pump	6	No	No	Unprotected dug well	No	7	No	Unprotected dug well	Yes			Yes	No			0	1	0	1	0	Unprotected dug well		1	Control	0	0
0	16-09-2014 16:01:25 UTC	GUSG		Borehole with manual pump	7	No	No	Rainwater collection	Yes	3	Yes	Rainwater collection	No	Yes	5	Yes	Yes		777	0	0	0	0	0	Unprotected dug well	0	1	Control	0	0
0	16-09-2014 16:01:15 UTC	GUSG	13	Borehole with manual pump	4	No	No	Rainwater collection	Yes	4	Yes	Rainwater collection	No	Yes	9	Yes	Yes		777	0	0	0	1	0	Unprotected dug well	0	1	Control	0	0
	10-09-2014 11:00:31 UTC	GUSG	16	Borehole with manual pump	6	No	No	Public tap/standpipe	No	6	Yes	Rainwater collection	No	No		Not applicable	Not applicable			1	0	0	0	0	Rainwater collection		1	Intervention_2	1	0
100	09-09-2014 15:40:53 UTC	GUSG	13	Borehole with manual pump	7	Yes	No	Public tap/standpipe	No	4	No	Public tap/standpipe	No	Yes	3	Don't know	Not applicable			1	0	0	1	0	Public tap/standpipe	1	1	Intervention_2	1	0
0	09-09-2014 16:20:08 UTC	GUSG	17	Borehole with manual pump	8	No	No	Borehole with manual pump	No	4	No	Borehole with handpump	Yes			No	Yes	30	3	0	0	0	1	0	Rainwater collection	0	1	Intervention_2	1	0
100	09-09-2014 17:09:06 UTC	GUSG	16	Public tap/standpipe	12	No	No	Public tap/standpipe	No	12	No	Rainwater collection	No	Yes	8	Yes	Yes	2	2	0	0	0	1	0	Rainwater collection	1	1	Intervention_2	1	0
100	14-08-2014 13:44:34 UTC	GUSG	14	Unprotected dug well	12	No	No	Unprotected dug well	No	12	No	Unprotected dug well	Yes			No	No			0	0	0	0	0	Unprotected dug well	1	1	Control	0	0
100	14-08-2014 13:45:57 UTC	GUSG	21	Borehole with manual pump	12	No	No	Borehole with manual pump	No	12	No	Borehole with handpump	Yes			No	Yes	14	2	1	0	0	0	0	Borehole with handpump	1	1	Control	0	0
48.3	14-08-2014 13:28:42 UTC	GUSG	30	Borehole with manual pump	12	No	No	Rainwater collection	Yes	4	Yes	Borehole with handpump	Yes			No	No			0	0	0	1	0	Rainwater collection	1	1	Control	0	0
48.3	14-08-2014 13:30:04 UTC	GUSG	14	Borehole with manual pump	12	No	No	Borehole with manual pump	No	12	No	Rainwater collection	No	No		Yes	Yes		777	1	0	0	0	0	Borehole with handpump	1	1	Control	0	0
100	14-08-2014 13:46:41 UTC	GUSG	8	Borehole with manual pump	6	No	No	Unprotected dug well	No	6	No	Unprotected dug well	Yes			Yes	Yes	2	0	1	0	0	0	0	Unprotected dug well	1	1	Control	0	0
100	14-08-2014 13:30:46 UTC	GUSG	35	Borehole with manual pump	12	No	No	Rainwater collection	Yes	888	No	Borehole with handpump	Yes			No	No			1	0	0	1	0	borehole and rain water	1	1	Control	0	1
0	30-10-2014 12:29:14 UTC	GUSG		Surface water	888	No	No	Surface water	No	888	No	Surface water	Yes			No	No			1	0	0	1	0	Rainwater collection	0	1			0
32.6	30-10-2014 13:04:27 UTC	GUSG		Public tap/standpipe	888	No	No	Public tap/standpipe	No	888	No	Public tap/standpipe	No	No		No	No			1	0	0	1	0	Public tap/standpipe	1	1			0
0	30-10-2014 13:34:21 UTC	GUSG		Public tap/standpipe	888	No	No	Public tap/standpipe	No	888	No	Public tap/standpipe	No	No		No	No			1	0	0	1	0	Rainwater collection	0	1			0
100	30-10-2014 13:25:42 UTC	GUSG	25	Public tap/standpipe	888	No	No	Public tap/standpipe	No	888	No	Public tap/standpipe	No	No		No	No			1	0	0	1	0	Public tap/standpipe	1	1			0
48.3	20-08-2014 07:56:29 UTC	GUSG	11	Surface water	6	No	No	Unprotected dug well	No	6	No	Unprotected dug well	Yes			Yes	No			1	0	0	0	0	Unprotected dug well	1	1	Control	0	0
100	20-08-2014 07:58:14 UTC	GUSG	13	Unprotected dug well	12	No	No	Unprotected dug well	No	12	No	Unprotected dug well	Yes			No	No			0	0	0	0	0	Unprotected dug well	1	1	Control	0	0
100	19-08-2014 18:15:50 UTC	GUSG	16	Unprotected dug well	12	No	No	Unprotected dug well	No	12	No	Unprotected dug well	Yes			No	No			0	0	0	1	0	Unprotected dug well	1	1	Control	0	0
32.6	19-08-2014 18:16:48 UTC	GUSG	10	Unprotected dug well	12	No	No	Unprotected dug well	No	12	No	Unprotected dug well	Yes			No	No			0	0	0	1	0	Rainwater collection	1	1	Control	0	0
100	19-08-2014 18:17:53 UTC	GUSG	30	Surface water	7	No	No	Unprotected dug well	No	6	No	Unprotected dug well	No	No		Yes	No			0	0	0	1	0	Unprotected dug well	1	1	Control	0	0
100	23-09-2014 12:33:24 UTC	GUSG	12	Borehole with manual pump	10	No	No	Surface water	No	2	Yes	Surface water	Yes			Yes	No			0	1	0	1	0	Surface water (river- dam- lake- pond- stream- canal- irrigation channels)	1	1	Control	0	1
100	23-09-2014 13:59:52 UTC	GUSG	24	Borehole with manual pump	4	No	No	Surface water	No	3	No	Surface water	Yes			Yes	No			0	1	0	1	0	Surface water (river- dam- lake- pond- stream- canal- irrigation channels)	1	1	Control	0	0
100	23-09-2014 13:29:44 UTC	GUSG	9	Borehole with manual pump	4	No	No	Surface water	No	3	Yes	Surface water	Yes			Yes	No			0	1	0	1	0	Surface water (river- dam- lake- pond- stream- canal- irrigation channels)	1	1	Control	0	0
100	23-09-2014 12:22:09 UTC	GUSG	22	Borehole with manual pump	5	No	No	Surface water	No	3	No	Surface water	No	No		Yes	Yes	180	777	1	0	0	1	0	Surface water (river- dam- lake- pond- stream- canal- irrigation channels)	1	1	Control	0	0
100	23-09-2014 13:09:42 UTC	GUSG	24	Borehole with manual pump	4	Yes	No	Surface water	No	2	Yes					Yes	Yes	7	888	0	0	0	0	0	Surface water (river- dam- lake- pond- stream- canal- irrigation channels)	1	1	Control	0	0
0	23-09-2014 14:08:42 UTC	GUSG	32	Borehole with manual pump	888	Yes	No	Surface water	No	3	Yes	Surface water	No	No		Yes	Yes		777	0	0	0	1	0	Surface water (river- dam- lake- pond- stream- canal- irrigation channels)	0	1	Control	0	1
13.6	11-09-2014 09:18:35 UTC	GUSG	15	Borehole with manual pump	12	No	No	Borehole with manual pump	No	12	No	Borehole with handpump	Yes			No	No			0	0	0	1	0	Rainwater collection	1	1	Control	0	0
48.3	11-09-2014 09:36:05 UTC	GUSG		Borehole with manual pump	888	No	No	Borehole with manual pump	No	888	No	Borehole with handpump	Yes			No	No			0	0	0	1	0	Rainwater collection	1	1	Control	0	0
0	11-09-2014 09:20:07 UTC	GUSG	12	Borehole with manual pump	8	No	No	Rainwater collection	Yes	4	Yes	Borehole with handpump	Yes			No	No			1	0	0	0	0	Rainwater collection	0	1	Control	0	0
100	28-10-2014 14:18:41 UTC	GUSG	6	Surface water	888	Yes	No	Unprotected dug well	No	888	No	Unprotected dug well	Yes			Yes	Yes		777	0	0	0	0	0	Unprotected dug well	1	1	Control	0	0
100	28-10-2014 14:30:25 UTC	GUSG	16	Surface water	3	No	No	Unprotected dug well	No	4	No	Unprotected dug well	Yes			Yes	No			0	0	0	0	0	Unprotected dug well	1	1	Control	0	0
100	28-10-2014 14:44:27 UTC	GUSG	8	Surface water	7	Yes	No	Unprotected dug well	No	4	Yes	Unprotected dug well	Yes			Yes	Yes		777	0	0	0	0	0	Unprotected dug well	1	1	Control	0	1
13.6	28-10-2014 14:51:05 UTC	GUSG		Surface water	6	Yes	No	Unprotected dug well	No	4	No	Unprotected dug well	Yes			No	Yes		777	0	0	0	0	0	Unprotected dug well	1	1	Control	0	0
100	28-10-2014 16:08:46 UTC	GUSG	28	Surface water	8	Yes	No	Unprotected dug well	No	6	No	Unprotected dug well	Yes			Yes	No			1	0	0	0	0	Unprotected dug well	1	1	Control	0	0
100	28-10-2014 16:09:38 UTC	GUSG	7	Surface water	7	Yes	No	Unprotected dug well	No	4	No	Unprotected dug well	Yes			Yes	No			0	0	0	1	0	Unprotected dug well	1	1	Control	0	1
100	19-08-2014 11:03:41 UTC	GUSG	7	Borehole with manual pump	12	No	No	Borehole with manual pump	No	12	No	Borehole with handpump	Yes			No	No			1	0	0	1	0	Unprotected dug well	1	1	Intervention_2	1	0
100	19-08-2014 11:41:12 UTC	GUSG	26	Borehole with manual pump	888	No	No	Borehole with manual pump	No	888	No	Borehole with handpump	Yes			No	No			0	0	0	1	0	Unprotected dug well	1	1	Intervention_2	1	0
100	04-09-2014 12:53:34 UTC	GUSG	19	Borehole with manual pump	12	No	No	Borehole with manual pump	No	12	No	Borehole with handpump	Yes			No	Yes	20	1	0	0	0	0	0	Borehole with handpump	1	1	Intervention_2	1	0
0	04-09-2014 13:37:48 UTC	GUSG	11	Unprotected dug well	6	Yes	No	Borehole with manual pump	No	6	No	Unprotected dug well	No	No		Yes	Yes		777	0	0	0	1	0	Unprotected dug well	0	1	Intervention_2	1	0
48.3	04-09-2014 12:37:15 UTC	GUSG	12	Borehole with manual pump	12	No	No	Borehole with manual pump	No	12	No					No	No			0	0	0	1	0	Rainwater collection	1	1	Intervention_2	1	0
100	04-09-2014 12:37:32 UTC	GUSG	15	Borehole with manual pump	12	No	No	Borehole with manual pump	No	12	No	Borehole with handpump	Yes			No	No			0	0	0	1	0	Rainwater collection	1	1	Intervention_2	1	0
48.3	31-07-2014 12:31:14 UTC	GUSG		Borehole with manual pump	3	No	No	Surface water	No	4	No	Unprotected dug well	No	No		Yes	No			0	0	0	0	0	Unprotected dug well	1	1	Intervention_2	1	0
100	31-07-2014 13:54:00 UTC	GUSG	18	Borehole with manual pump	888	No	No	Unprotected dug well	No	1	No	Surface water	No	Yes	3	Yes	Yes		777	0	0	0	0	0	Surface water (river- dam- lake- pond- stream- canal- irrigation channels)	1	1	Intervention_2	1	0
100	31-07-2014 12:31:06 UTC	GUSG	15	Borehole with manual pump	3	No	No	Unprotected dug well	No	5	No	Unprotected dug well	No	No		Yes	Yes		777	0	0	0	0	0	Unprotected dug well	1	1	Intervention_2	1	0
100	31-07-2014 12:29:52 UTC	GUSG	11	Borehole with manual pump	888	No	No	Unprotected dug well	No	1	No	Unprotected dug well	No	Yes	2	Yes	Yes		777	0	0	0	0	0	Unprotected dug well	1	1	Intervention_2	1	0
4.7	31-07-2014 13:06:21 UTC	GUSG	25	Borehole with manual pump	888	No	No	Unprotected dug well	No		No	Unprotected dug well	No	Yes	7	Yes	Yes		777	0	0	0	0	0	Unprotected dug well	1	1	Intervention_2	1	0
100	21-08-2014 09:21:11 UTC	GUSG	40	Borehole with manual pump	12	No	No	Borehole with manual pump	No	12	No	Borehole with handpump	Yes			No	No			0	0	0	1	0	Borehole with handpump	1	1	Control	0	1
100	21-08-2014 10:03:42 UTC	GUSG	6	Borehole with manual pump	12	No	No	Borehole with manual pump	No	12	No	Borehole with handpump	Yes			No	No			0	0	0	1	0	Borehole with handpump	1	1	Control	0	1
100	21-08-2014 10:36:04 UTC	GUSG	19	Borehole with manual pump	12	No	No	Borehole with manual pump	No	12	No	Borehole with handpump	Yes			No	No			0	0	0	1	0	Borehole with handpump	1	1	Control	0	0
100	21-08-2014 09:26:34 UTC	GUSG	13	Borehole with manual pump	12	No	No	Borehole with manual pump	No	12	No	Borehole with handpump	Yes			No	No			1	0	0	0	0	Rainwater collection	1	1	Control	0	1
100	21-08-2014 09:44:16 UTC	GUSG		Borehole with manual pump	8	No	No	Borehole with manual pump	No	12	No	Borehole with handpump	Yes			No	No			1	0	0	1	0	Borehole with handpump	1	1	Control	0	1
100	21-08-2014 10:04:06 UTC	GUSG	7	Borehole with manual pump	12	No	No	Borehole with manual pump	No	12	No	Borehole with handpump	Yes			No	No			0	0	0	1	0	Borehole with handpump	1	1	Control	0	0
100	07-10-2014 14:09:02 UTC	GUSG	25	Unprotected dug well	5	Yes	No	Unprotected dug well	No	7	No	Unprotected dug well	Yes			Yes	No			0	1	0	1	0	Unprotected dug well	1	1	Control	0	0
100	07-10-2014 14:47:07 UTC	GUSG	14	Unprotected dug well	5	Yes	No	Unprotected dug well	No	6	No	Unprotected dug well	Yes			Yes	No			1	0	0	1	0	Unprotected dug well	1	1	Control	0	0
4.7	07-10-2014 14:19:14 UTC	GUSG		Borehole with manual pump	12	Yes	No	Borehole with manual pump	No	12	Yes	Unprotected dug well	No	No		Yes	Yes		777	0	1	0	0	0	Unprotected dug well	1	1	Control	0	0
0	07-10-2014 14:52:52 UTC	GUSG		Borehole with manual pump	5	Yes	No	Unprotected dug well	No	3	Yes	Unprotected dug well	No	No		Yes	Yes		777	0	1	0	1	0	Unprotected dug well	0	1	Control	0	0
0	07-10-2014 15:29:24 UTC	GUSG	17	Borehole with manual pump	7	Yes	No	Surface water	No	3	No	Surface water	Yes			Yes	Yes		777	0	0	0	1	0	Rainwater collection	0	1	Control	0	0
48.3	05-08-2014 11:33:24 UTC	GUSG	25	Borehole with manual pump	6	No	No	Unprotected dug well	No	6	No	Unprotected dug well	No	No		Yes	Yes		888	0	0	0	0	0	Unprotected dug well	1	1	Intervention_2	1	0
1	05-08-2014 11:27:11 UTC	GUSG		Borehole with manual pump	8	No	No	Unprotected dug well	No	5	Yes	Borehole with handpump	Yes			No	No			0	0	0	0	0	Unprotected dug well	1	1	Intervention_2	1	0
100	05-08-2014 11:53:32 UTC	GUSG	16	Unprotected dug well	888	Yes	No	Unprotected dug well	No	888	No	Unprotected dug well	No	No		Yes	Yes	180	888	1	0	0	1	0	Unprotected dug well	1	1	Intervention_2	1	0
5.4	05-08-2014 11:49:12 UTC	GUSG	18	Unprotected dug well	8	No	No	Rainwater collection	Yes	6	Yes	Unprotected dug well	Yes			No	No			0	0	0	0	0	Unprotected dug well	1	1	Intervention_2	1	0
100	05-08-2014 12:20:41 UTC	GUSG	16	Borehole with manual pump	888	No	No	Unprotected dug well	No	888	No	Unprotected dug well	No	No		Yes	Yes	150	888	0	0	0	0	0	Unprotected dug well	1	1	Intervention_2	1	0
100	05-08-2014 12:14:54 UTC	GUSG	9	Borehole with manual pump	8	No	No	Rainwater collection	Yes	4	Yes	Borehole with handpump	Yes			No	No			0	0	0	0	0	Borehole with handpump	1	1	Intervention_2	1	0
100	19-08-2014 14:35:16 UTC	GUSG	15	Borehole with manual pump	12	No	No	Borehole with manual pump	No	12	No	Borehole with handpump	Yes			No	No			0	0	0	0	0	Borehole with handpump	1	1	Control	0	0
0	19-08-2014 14:37:19 UTC	GUSG	40	Borehole with manual pump	12	No	No	Borehole with manual pump	No	12	No	Borehole with handpump	Yes			No	Yes	3	3	0	1	0	0	0	rainwater mixed with borehole water	0	1	Control	0	0
0	19-08-2014 13:49:13 UTC	GUSG	15	Borehole with manual pump	12	No	No	Unprotected dug well	Yes	3	Don't know	Unprotected dug well	No	No		Yes	Yes		888	0	0	0	1	0	Borehole with handpump	0	1	Control	0	0
100	19-08-2014 14:35:09 UTC	GUSG	13	Borehole with manual pump	12	No	No	Borehole with manual pump	No	12	No	Borehole with handpump	Yes			No	No			0	0	0	0	0	borehole mixed with rainwater	1	1	Control	0	0
13.6	19-08-2014 13:17:54 UTC	GUSG	23	Borehole with manual pump	12	No	No	Borehole with manual pump	No	12	No	Borehole with handpump	Yes			No	No			0	0	0	0	0	Borehole with handpump	1	1	Control	0	0
100	19-08-2014 14:15:26 UTC	GUSG	20	Borehole with manual pump	12	No	No	Borehole with manual pump	No	12	No	Unprotected dug well	No	Yes	10	Yes	No			0	0	0	1	0	Unprotected dug well	1	1	Control	0	0
	09-10-2014 10:10:51 UTC	GUSG	12	Borehole with manual pump	12	No	No	Borehole with manual pump	No	12	No	Borehole with handpump	Yes			No	No			1	0	0	1	0	Borehole with handpump		1	Control	0	0
100	09-10-2014 10:20:02 UTC	GUSG	16	Borehole with manual pump	12	No	No	Borehole with manual pump	No	12	No	Borehole with handpump	Yes			No	No			0	0	0	1	0	Borehole with handpump	1	1	Control	0	0
100	09-10-2014 07:54:17 UTC	GUSG	17	Borehole with manual pump	12	No	No	Borehole with manual pump	No	12	No	Borehole with handpump	Yes			No	Yes	30	1	1	0	0	0	0	Borehole with handpump	1	1	Control	0	0
100	09-10-2014 10:14:30 UTC	GUSG	27	Borehole with manual pump	12	No	No	Borehole with manual pump	No	12	Yes	Borehole with handpump	No	No		No	Yes	21	1	1	0	0	0	0	Borehole with handpump	1	1	Control	0	0
100	09-10-2014 17:53:50 UTC	GUSG	12	Borehole with manual pump	4	Yes	No	Surface water	No	2	No	Surface water	Yes			Yes	Yes		777	0	0	0	0	0	Surface water (river- dam- lake- pond- stream- canal- irrigation channels)	1	1	Control	0	0
13.6	09-10-2014 17:54:29 UTC	GUSG	18	Borehole with manual pump	5	Yes	No	Unprotected dug well	No	888	No	Unprotected dug well	Yes			Yes	No			0	0	0	0	0	Unprotected dug well	1	1	Control	0	0
100	09-10-2014 17:57:05 UTC	GUSG	17	Borehole with manual pump	3	Yes	No	Unprotected dug well	No	2	No	Surface water	Yes			No	No			0	0	0	0	0	Unprotected dug well	1	1	Control	0	0
100	09-10-2014 14:28:47 UTC	GUSG	15	Borehole with manual pump	12	No	No	Borehole with manual pump	No	12	No	Rainwater collection	Yes			Yes	No			0	0	0	1	0	Rainwater collection	1	1	Control	0	0
48.3	09-10-2014 14:29:47 UTC	GUSG	26	Borehole with manual pump	12	No	No	Borehole with manual pump	No	12	No	Borehole with handpump	Yes			No	No			1	0	0	1	0	Rainwater collection	1	1	Control	0	0
100	09-10-2014 14:30:42 UTC	GUSG	11	Borehole with manual pump	12	No	No	Borehole with manual pump	No	12	No	Borehole with handpump	Yes			No	No			0	0	0	1	0	they dug a hole to collect rainwater	1	1	Control	0	0
32.6	12-08-2014 11:30:18 UTC	GUSG	27	Borehole with manual pump	12	No	No	Borehole with manual pump	No	12	No	Borehole with handpump	Yes			No	No			1	0	0	1	0	Borehole with handpump	1	1	Control	0	0
100	12-08-2014 12:13:12 UTC	GUSG	13	Borehole with manual pump	12	No	No	Borehole with manual pump	No	12	No	Borehole with handpump	Yes			No	No			1	0	0	1	0	Borehole with handpump	1	1	Control	0	0
32.6	12-08-2014 12:30:38 UTC	GUSG		Borehole with manual pump	12	No	No	Borehole with manual pump	No	12	No	Borehole with handpump	Yes			No	No			0	0	0	1	0	Borehole with handpump	1	1	Control	0	0
48.3	12-08-2014 11:10:40 UTC	GUSG		Borehole with manual pump	12	No	No	Rainwater collection	Yes	4	Yes	Borehole with handpump	Yes			No	No			0	0	0	0	0	Rainwater collection	1	1	Control	0	0
0	12-08-2014 11:36:22 UTC	GUSG		Borehole with manual pump	12	No	No	Borehole with manual pump	No	12	No	Borehole with handpump	Yes			No	No			1	0	0	0	0	Borehole with handpump	0	1	Control	0	0
48.3	12-08-2014 12:04:14 UTC	GUSG	10	Borehole with manual pump	12	No	No	Borehole with manual pump	No	12	No	Borehole with handpump	Yes			No	No			1	0	0	0	0	Borehole with handpump	1	1	Control	0	0
100	07-08-2014 14:31:39 UTC	GUSG	13	Borehole with manual pump	12	No	No	Borehole with manual pump	No	12	No	Borehole with handpump	Yes			No	No			0	0	0	0	0	Borehole with handpump	1	1	Intervention_2	1	0
100	07-08-2014 14:30:52 UTC	GUSG	11	Borehole with manual pump	12	No	No	Borehole with manual pump	No	12	No	Borehole with handpump	Yes			No	No			0	0	0	0	0	Borehole with handpump	1	1	Intervention_2	1	0
100	07-08-2014 14:29:34 UTC	GUSG	6	Borehole with manual pump	12	No	No	Borehole with manual pump	No	12	No	Borehole with handpump	Yes			No	No			0	0	0	0	0	Borehole with handpump	1	1	Intervention_2	1	0
100	07-08-2014 11:07:53 UTC	GUSG	36	Borehole with manual pump	12	No	No	Borehole with manual pump	No	12	No	Borehole with handpump	Yes			No	No			1	0	0	1	0	Borehole with handpump	1	1	Intervention_2	1	0
100	07-08-2014 11:08:04 UTC	GUSG	21	Borehole with manual pump	12	No	No	Borehole with manual pump	No	12	No	Borehole with handpump	Yes			No	No			1	0	0	1	0	Borehole with handpump	1	1	Intervention_2	1	0
0	04-09-2014 11:23:02 UTC	GUSG		Borehole with manual pump	12	No	No	Borehole with manual pump	No	12	No	Borehole with handpump	Yes			No	No			1	0	0	1	0	Borehole with handpump	0	1	Intervention_2	1	1
100	16-09-2014 11:12:09 UTC	GUSG	11	Borehole with manual pump	12	No	No	Borehole with manual pump	No	12	No	Borehole with handpump	Yes			No	No			1	0	0	1	0	Rainwater collection	1	1			0
32.6	16-09-2014 11:54:09 UTC	GUSG	7	Borehole with manual pump	12	No	No	Borehole with manual pump	No	12	No	Borehole with handpump	Yes			No	No			1	0	0	0	0	Borehole with handpump	1	1			0
100	16-09-2014 12:04:55 UTC	GUSG		Borehole with manual pump	12	No	No	Borehole with manual pump	No	12	No	Borehole with handpump	Yes			No	No			0	0	0	1	0	Borehole with handpump	1	1			0
100	16-09-2014 12:19:34 UTC	GUSG	12	Borehole with manual pump	12	No	No	Borehole with manual pump	No	12	No	Borehole with handpump	Yes			No	No			1	0	0	1	0	Borehole with handpump	1	1			0
100	16-09-2014 11:09:44 UTC	GUSG	11	Borehole with manual pump	12	No	No	Rainwater collection	Yes	5	Yes	Borehole with handpump	Yes			No	No			0	0	0	0	0	Borehole with handpump	1	1			0
100	16-09-2014 11:25:57 UTC	GUSG	12	Borehole with manual pump	12	No	No	Rainwater collection	Yes	4	Yes	Borehole with handpump	Yes			No	No			0	0	0	0	0	Rainwater collection	1	1			0
4.7	25-09-2014 13:11:47 UTC	GUSG	9	Borehole with manual pump	12	No	No	Borehole with manual pump	No	12	No	Borehole with handpump	Yes			No	No			0	0	0	1	0	Borehole with handpump	1	1			0
100	09-10-2014 11:22:14 UTC	GUSG	30	Borehole with manual pump	6	No	No	Unprotected dug well	No	5	No	Unprotected dug well	Yes			Yes	No			1	0	0	1	0	Unprotected dug well	1	1	Intervention_2	1	0
100	09-10-2014 12:15:57 UTC	GUSG	15	Borehole with manual pump	7	No	No	Unprotected dug well	No	888	No	Unprotected dug well	Yes			Yes	No			1	0	0	1	0	Unprotected dug well	1	1	Intervention_2	1	0
	09-10-2014 12:16:29 UTC	GUSG	10	Borehole with manual pump	888	No	No	Rainwater collection	Yes	888	Yes	Rainwater collection	No	Yes	14	Yes	Yes		888	1	0	0	1	0	Rainwater collection		1	Intervention_2	1	0
100	09-10-2014 10:48:40 UTC	GUSG	16	Borehole with manual pump	8	Yes	No	Unprotected dug well	Yes	4	No	Unprotected dug well	No	Yes	4	Yes	Yes		777	0	0	0	1	0	Unprotected dug well	1	1	Intervention_2	1	0
100	09-10-2014 12:11:07 UTC	GUSG	8	Borehole with manual pump	6	No	No	Unprotected dug well	No	2	Yes	Unprotected dug well	No	No		Yes	Yes		777	0	0	0	1	0	Unprotected dug well	1	1	Intervention_2	1	0
100	09-10-2014 12:16:43 UTC	GUSG		Borehole with manual pump	5	Yes	No	Unprotected dug well	No	4	Yes	Unprotected dug well	No	No		Yes	Yes		777	0	0	0	0	0	Unprotected dug well	1	1	Intervention_2	1	0
0	07-10-2014 15:52:05 UTC	GUSG	20	Borehole with manual pump	12	No	No	Surface water	No	7	No	Surface water	No	No		Yes	No			1	44	0	0	0	Rainwater collection	0	1			0
100	07-10-2014 15:37:24 UTC	GUSG	24	Borehole with manual pump	5	No	No	Surface water	No	5	No	Surface water	Yes			Yes	Yes		777	0	0	0	0	0	Surface water (river- dam- lake- pond- stream- canal- irrigation channels)	1	1	Intervention_2	1	0
100	07-10-2014 15:38:15 UTC	GUSG	15	Borehole with manual pump	5	Yes	No	Surface water	No	4	No	Surface water	Yes			Yes	No			1	0	0	0	0	Surface water (river- dam- lake- pond- stream- canal- irrigation channels)	1	1	Intervention_2	1	0
100	07-10-2014 15:38:35 UTC	GUSG	11	Borehole with manual pump	7	No	No	Surface water	No	4	No	Surface water	Yes			Yes	Yes		777	0	0	0	0	0	Surface water (river- dam- lake- pond- stream- canal- irrigation channels)	1	1	Intervention_2	1	0
100	07-10-2014 15:51:02 UTC	GUSG	14	Surface water	7	Yes	No	Surface water	No	9	No	Surface water	No	No		Yes	Yes		777	1	0	0	0	0	Surface water (river- dam- lake- pond- stream- canal- irrigation channels)	1	1	Intervention_2	1	0
100	07-10-2014 15:51:28 UTC	GUSG	13	Borehole with manual pump	12	No	No	Surface water	No	888	No	Borehole with handpump	Yes			No	No			1	0	0	1	0	Surface water (river- dam- lake- pond- stream- canal- irrigation channels)	1	1	Intervention_2	1	0
4.7	11-09-2014 16:30:10 UTC	GUSG	10	Mechanized borehole	12	No	No	Mechanized borehole	No	12	No	Mechanized borehole	Yes			No	No			1	0	0	1	0	Rainwater collection	1	1	Control	0	0
0	11-09-2014 16:31:12 UTC	GUSG	12	Mechanized borehole	12	No	No	Mechanized borehole	No	12	No	Mechanized borehole	Yes			No	No			1	0	0	1	0	Rainwater collection	0	1	Control	0	0
100	31-07-2014 11:53:01 UTC	GUSG	8	Borehole with manual pump	12	No	No	Borehole with manual pump	No	12	No	Borehole with handpump	Yes			No	No			1	0	0	1	0	Rainwater collection	1	1			0
13.6	10-10-2014 12:16:28 UTC	GUSG	14	Borehole with manual pump	4	No	No	Surface water	No	8	No	Unprotected dug well	No	No		Yes	Yes	30	888	1	0	0	1	0	Unprotected dug well	1	1	Intervention_2	1	0
100	12-08-2014 12:13:34 UTC	GUSG	13	Borehole with manual pump	6	No	No	Surface water	No	6	No	Surface water	Yes			Yes	No			1	0	0	0	0	Surface water (river- dam- lake- pond- stream- canal- irrigation channels)	1	1	Intervention_2	1	0
100	12-08-2014 12:15:16 UTC	GUSG	26	Borehole with manual pump	4	No	No	Surface water	No	7	No	Surface water	No	No		Yes	No			1	0	0	1	0	Surface water (river- dam- lake- pond- stream- canal- irrigation channels)	1	1	Intervention_2	1	0
100	12-08-2014 12:08:31 UTC	GUSG	18	Borehole with manual pump	6	No	No	Surface water	No	6	Yes	Surface water	No	No		Yes	No			0	0	0	0	0	Surface water (river- dam- lake- pond- stream- canal- irrigation channels)	1	1	Intervention_2	1	0
13.6	12-08-2014 12:14:22 UTC	GUSG	26	Surface water	9	Yes	No	Surface water	No	9	No	Surface water	No	No		Yes	No			1	0	0	1	0	Surface water (river- dam- lake- pond- stream- canal- irrigation channels)	1	1	Intervention_2	1	0
13.6	12-08-2014 12:14:46 UTC	GUSG	14	Borehole with manual pump	12	No	No	Rainwater collection	Yes	4	No	Borehole with handpump	Yes			No	No			1	0	0	1	0	Surface water (river- dam- lake- pond- stream- canal- irrigation channels)	1	1	Intervention_2	1	1
100	12-08-2014 12:13:55 UTC	GUSG	21	Borehole with manual pump	6	No	No	Unprotected dug well	No	6	No	Unprotected dug well	Yes			Yes	No			1	0	0	0	0	Unprotected dug well	1	1	Intervention_2	1	0
0	09-09-2014 14:32:39 UTC	GUSG	1	Borehole with manual pump	888	No	No	Borehole with manual pump	No	888	No	Borehole with handpump	Yes			No	No			1	0	0	1	0	Rainwater collection	0	1	Control	0	0
0	09-09-2014 15:29:33 UTC	GUSG	26	Borehole with manual pump	888	No	No	Borehole with manual pump	No	888	No	Borehole with handpump	Yes			No	No			1	0	0	1	0	Borehole with handpump	0	1	Control	0	0
48.3	09-09-2014 14:07:36 UTC	GUSG	10	Borehole with manual pump	888	No	No	Borehole with manual pump	No	888	No	Rainwater collection	No	No		Yes	No			0	0	0	1	0	Rainwater collection	1	1	Control	0	0
100	09-09-2014 14:13:22 UTC	GUSG	10	Borehole with manual pump	12	No	No	Borehole with manual pump	No	12	No	Borehole with handpump	Yes			No	No			1	0	0	0	0	Rainwater collection	1	1	Control	0	0
0	09-09-2014 14:45:29 UTC	GUSG	20	Borehole with manual pump	12	No	No	Borehole with manual pump	No	12	No	Borehole with handpump	Yes			No	No			0	0	0	1	0	Rainwater collection	0	1	Control	0	0
0	09-09-2014 15:09:53 UTC	GUSG	20	Borehole with manual pump	12	No	No	Borehole with manual pump	No	12	No	Borehole with handpump	Yes			No	No			1	0	0	1	0	Borehole with handpump	0	1	Control	0	0
100	25-09-2014 14:20:14 UTC	GUSG	15	Borehole with manual pump	6	No	No	Borehole with manual pump	No	6	No	Borehole with handpump	Yes			No	No			1	0	0	1	0	Borehole with handpump	1	1	Intervention_2	1	1
100	25-09-2014 17:30:52 UTC	GUSG	18	Borehole with manual pump	6	No	No	Borehole with manual pump	No	6	No	Rainwater collection	No	Yes	888	Yes	Yes		777	1	0	0	1	0	Rainwater collection	1	1	Intervention_2	1	0
0	25-09-2014 17:31:17 UTC	GUSG	13	Borehole with manual pump	12	No	No	Borehole with manual pump	No	12	No	Borehole with handpump	Yes			No	No			1	0	0	1	0	Borehole with handpump	0	1	Intervention_2	1	0
100	25-09-2014 14:16:59 UTC	GUSG		Borehole with manual pump	8	No	No	Unprotected dug well	No	4	No	Unprotected dug well	No	No		Yes	Yes	210	777	0	0	0	0	0	Unprotected dug well	1	1	Intervention_2	1	0
100	25-09-2014 14:47:28 UTC	GUSG	17	Borehole with manual pump	12	No	No	Borehole with manual pump	No	12	No	Borehole with handpump	Yes			No	No			0	0	0	1	0	Borehole with handpump	1	1	Intervention_2	1	1
100	25-09-2014 17:27:40 UTC	GUSG	15	Borehole with manual pump	12	No	No	Borehole with manual pump	No	12	No	Borehole with handpump	Yes			No	No			0	1	0	1	0	Borehole with handpump	1	1	Intervention_2	1	0
	25-09-2014 09:45:05 UTC	GUSG	24	Borehole with manual pump	12	No	No	Borehole with manual pump	No	12	No	Borehole with handpump	Yes			No	No			0	0	0	1	0	Borehole with handpump		1	Control	0	0
	25-09-2014 10:10:09 UTC	GUSG	53	Borehole with manual pump	12	No	No	Borehole with manual pump	No	12	No	Borehole with handpump	Yes			No	No			1	0	0	1	0	Borehole with handpump		1	Control	0	0
	25-09-2014 09:44:23 UTC	GUSG	10	Borehole with manual pump	12	No	No	Borehole with manual pump	No	12	No	Borehole with handpump	Yes			No	No			0	0	0	1	0	Borehole with handpump		1	Control	0	0
	25-09-2014 10:07:53 UTC	GUSG	9	Borehole with manual pump	12	No	No	Borehole with manual pump	No	12	No	Borehole with handpump	Yes			No	No			1	0	0	1	0	Borehole with handpump		1	Control	0	0
	25-09-2014 10:40:03 UTC	GUSG	15	Borehole with manual pump	12	No	No	Borehole with manual pump	No	12	No	Borehole with handpump	Yes			No	No			1	0	0	1	0	Borehole with handpump		1	Control	0	0
	25-09-2014 10:42:05 UTC	GUSG		Borehole with manual pump	12	No	No	Borehole with manual pump	No	12	No	Borehole with handpump	Yes			No	No			1	0	0	1	0	Borehole with handpump		1			0
100	21-08-2014 11:22:34 UTC	GUSH	27	Borehole with manual pump	12	No	No	Borehole with manual pump	No	12	No	Borehole with handpump	Yes			No	No			1	0	0	0	0	Borehole with handpump	1	1			0
100	04-09-2014 12:53:44 UTC	GUSH	25	Borehole with manual pump	12	No	No	Borehole with manual pump	No	12	No	Borehole with handpump	Yes			No	Yes	14	3	1	0	0	0	0	Borehole with handpump	1	1			0
1	21-10-2014 11:23:17 UTC	KARG	17	Surface water	3	Yes	No	Unprotected dug well	No	6	Yes	Unprotected dug well	Yes			Yes	No			1	0	0	1	0	Unprotected dug well	1	1	Control	0	0
100	21-10-2014 12:00:43 UTC	KARG	15	Borehole with manual pump	6	No	No	Borehole with manual pump	No	5	No	Surface water	Yes			No	No			1	0	0	1	0	Surface water (river- dam- lake- pond- stream- canal- irrigation channels)	1	1	Control	0	0
2.1	21-10-2014 14:14:42 UTC	KARG	16	Borehole with manual pump	12	No	No	Borehole with manual pump	No	12	No	Borehole with handpump	Yes			No	No			1	0	0	1	0	Borehole with handpump	1	1	Control	0	0
0	21-10-2014 14:18:19 UTC	KARG	11	Borehole with manual pump	12	No	No	Borehole with manual pump	No	12	No	Borehole with handpump	Yes			No	No			0	0	0	1	0	Borehole with handpump	0	1	Control	0	0
1.5	21-10-2014 13:07:31 UTC	KARG	8	Borehole with manual pump	12	No	No	Borehole with manual pump	No	12	No	Borehole with handpump	Yes			No	Yes	4	3	0	1	0	1	0	Borehole with handpump	1	1	Control	0	0
2.4	21-10-2014 13:11:17 UTC	KARG	10	Borehole with manual pump	12	No	No	Borehole with manual pump	No	12	No	Borehole with handpump	Yes			No	Yes	5	4	1	0	0	1	0	Rainwater collection	1	1	Control	0	0
13.6	23-10-2014 11:36:15 UTC	KARG	16	Borehole with manual pump	888	No	No	Borehole with manual pump	No	888	No	Borehole with handpump	Yes			No	No			1	0	0	1	0	Borehole with handpump	1	1	Intervention_2	1	0
100	23-10-2014 12:00:03 UTC	KARG		Borehole with manual pump	888	No	No	Borehole with manual pump	No	888	No	Borehole with handpump	Yes			No	No			1	0	0	1	0	Borehole with handpump	1	1	Intervention_2	1	0
4.7	06-11-2014 09:21:25 UTC	KARG	10	Borehole with manual pump	12	No	No	Borehole with manual pump	No	12	No	Borehole with handpump	Yes			No	Yes	14	1	1	0	0	1	0	Borehole with handpump	1	1	Intervention_2	1	0
100	06-11-2014 09:50:50 UTC	KARG	16	Borehole with manual pump	12	No	No	Borehole with manual pump	No	12	No	Borehole with handpump	Yes			No	No			1	0	0	0	0	Borehole with handpump	1	1	Intervention_2	1	0
100	06-11-2014 10:20:44 UTC	KARG	17	Borehole with manual pump	12	No	No	Borehole with manual pump	No	12	No	Borehole with handpump	Yes			No	No			0	0	0	0	0	Borehole with handpump	1	1	Intervention_2	1	0
100	23-10-2014 12:18:21 UTC	KARG	11	Borehole with manual pump	12	No	No	Borehole with manual pump	No	12	No	Borehole with handpump	Yes			No	No			0	1	0	1	0	Borehole with handpump	1	1	Intervention_2	1	0
100	07-11-2014 10:46:50 UTC	KARG	25	Surface water	12	No	No	Borehole with manual pump	No	12	Yes	Surface water	Yes			No	Yes	90	3	1	0	0	1	0	Surface water (river- dam- lake- pond- stream- canal- irrigation channels)	1	1	Intervention_2	1	0
9.6	07-11-2014 11:07:30 UTC	KARG	18	Surface water	12	No	No	Surface water	No	4	Yes	Surface water	Yes			No	No			1	0	0	0	0	Surface water (river- dam- lake- pond- stream- canal- irrigation channels)	1	1	Intervention_2	1	0
100	23-10-2014 16:19:24 UTC	KARG	7	Surface water	6					6	Yes	Surface water	Yes			No	No			0	0	0	0	0	Surface water (river- dam- lake- pond- stream- canal- irrigation channels)	1	1	Intervention_2	1	0
100	07-11-2014 11:43:17 UTC	KARG	16	Surface water	12	No	No	Rainwater collection	Yes	5	Yes	Surface water	Yes			No	No			1	0	0	0	0	Surface water (river- dam- lake- pond- stream- canal- irrigation channels)	1	1	Intervention_2	1	0
100	23-10-2014 16:49:44 UTC	KARG	12	Surface water	12	No	No	Surface water	No	12	No	Surface water	Yes			No	No			1	0	0	1	0	Rainwater collection	1	1	Intervention_2	1	0
100	07-11-2014 10:42:17 UTC	KARG	10	Surface water	8	No	No	Rainwater collection	No	4	Yes	Surface water	Yes			No	No			1	0	0	0	0	Surface water (river- dam- lake- pond- stream- canal- irrigation channels)	1	1	Intervention_2	1	0
100	30-10-2014 12:59:34 UTC	KARG	15	Surface water	8	No	No	Public tap/standpipe	No	12	No	Public tap/standpipe	Yes			No	No			1	0	0	0	0	Public tap/standpipe	1	1	Intervention_2	1	0
100	30-10-2014 13:01:30 UTC	KARG	25	Surface water	8	No	No	Rainwater collection	Yes	4	Yes	Public tap/standpipe	Yes			No	No			1	0	0	1	0	Surface water (river- dam- lake- pond- stream- canal- irrigation channels)	1	1	Intervention_2	1	0
100	21-10-2014 14:23:52 UTC	KARG	18	Borehole with manual pump	888	No	No	Borehole with manual pump	No	888	No	Borehole with handpump	Yes			No	No			1	0	0	1	0	Borehole with handpump	1	1	Intervention_2	1	0
48.3	21-10-2014 14:27:30 UTC	KARG	20	Borehole with manual pump	6	No	No	Borehole with manual pump	No	6	No	Borehole with handpump	Yes			No	No			1	0	0	1	0	Rainwater collection	1	1	Intervention_2	1	0
100	21-10-2014 14:31:37 UTC	KARG	10	Borehole with manual pump	888	No	No	Borehole with manual pump	No	888	Not applicable	Borehole with handpump	Yes			No	No			1	0	0	1	0	Borehole with handpump	1	1	Intervention_2	1	0
48.3	21-10-2014 14:19:08 UTC	KARG	16	Borehole with manual pump	12	Yes	No	Rainwater collection	No	4	Yes	Borehole with handpump	Yes			No	No			1	0	0	1	0	Borehole with handpump	1	1	Intervention_2	1	0
100	21-10-2014 14:22:28 UTC	KARG	13	Borehole with manual pump	12	No	No	Borehole with manual pump	No	12	No	Borehole with handpump	Yes			No	No			1	0	0	0	0	Borehole with handpump	1	1	Intervention_2	1	0
100	21-10-2014 14:26:25 UTC	KARG	15	Borehole with manual pump	12	No	No	Unprotected dug well	No	6	No	Borehole with handpump	Yes			No	No			0	0	0	1	0	Borehole with handpump	1	1	Intervention_2	1	0
32.6	30-10-2014 11:58:00 UTC	KARG	3	Borehole with manual pump	12	No	No	Borehole with manual pump	No	12	No	Borehole with handpump	Yes			No	No			1	0	0	1	0	Rainwater collection	1	1	Intervention_2	1	0
13.6	30-10-2014 11:59:07 UTC	KARG	8	Borehole with manual pump	12	No	No	Borehole with manual pump	No	12	No	Borehole with handpump	Yes			No	No			1	0	0	0	0	Rainwater collection	1	1	Intervention_2	1	0
48.3	30-10-2014 12:16:58 UTC	KARG	6	Borehole with manual pump	12	No	No	Borehole with manual pump	No	12	No	Borehole with handpump	Yes			No	No			1	0	0	1	0	Borehole with handpump	1	1	Intervention_2	1	0
0	30-10-2014 11:59:33 UTC	KARG	6	Borehole with manual pump	12	No	No	Borehole with manual pump	No	12	No	Borehole with handpump	Yes			No	No			1	44	0	0	0	Borehole with handpump	0	1	Intervention_2	1	0
100	03-06-2014 12:57:56 UTC	SAVL01	23	Borehole with manual pump	12	No	No	Borehole with manual pump	No	12	No	Borehole with handpump	Yes			No	No			1	0	0	0	0	Borehole with handpump	1	1			0
13.6	03-06-2014 13:00:12 UTC	SAVL01	19	Borehole with manual pump	12	No	No	Borehole with manual pump	No	12	No	Borehole with handpump	Yes			No	Yes	1	1	0	1	0	0	0	Borehole with handpump	1	1			0
13.6	03-06-2014 12:58:36 UTC	SAVL01	19	Borehole with manual pump	12	No	No	Borehole with manual pump	No	12	No	Borehole with handpump	Yes			No	Yes	21	1	1	0	0	1	0	Borehole with handpump	1	1			0
32.6	05-06-2014 11:07:18 UTC	SAVL01		Borehole with manual pump	12	No	No	Borehole with manual pump	No	12	No	Borehole with handpump	Yes			No	No			1	0	0	0	0	Borehole with handpump	1	1			0
32.6	05-06-2014 11:35:26 UTC	SAVL01	11	Borehole with manual pump	12	No	No	Borehole with manual pump	No	12	No	Borehole with handpump	Yes			No	No			1	0	0	0	0	Borehole with handpump	1	1			0
48.3	05-06-2014 12:04:56 UTC	SAVL01	9	Borehole with manual pump	12	No	No	Borehole with manual pump	No	12	No	Borehole with handpump	Yes			No	No			1	0	0	0	0	Borehole with handpump	1	1			0
0	08-07-2014 14:07:14 UTC	SAVL		Surface water	12	No	No	Surface water	No	12	No	Surface water	Yes			No	No			1	44	0	1	0	Surface water (river- dam- lake- pond- stream- canal- irrigation channels)	0	1	Intervention_2	1	0
1	08-07-2014 14:20:54 UTC	SAVL		Surface water	12	Decline to state	No	Surface water	No	12	No	Surface water	Yes			No	No			0	1	0	1	0	Surface water (river- dam- lake- pond- stream- canal- irrigation channels)	1	1	Intervention_2	1	0
0	08-07-2014 14:06:45 UTC	SAVL	11	Surface water	12	No	No	Surface water	No	12	No	Surface water	Yes			No	No			1	44	0	1	0	Surface water (river- dam- lake- pond- stream- canal- irrigation channels)	0	1	Intervention_2	1	0
0	08-07-2014 14:02:20 UTC	SAVL		Surface water	12	No	No	Surface water	No	12	No	Surface water	Yes			No	No			0	0	0	0	0	Surface water (river- dam- lake- pond- stream- canal- irrigation channels)	0	1	Intervention_2	1	0
100	08-07-2014 14:07:38 UTC	SAVL		Surface water	12	No	No	Surface water	No	12	No	Surface water	Yes			No	No			1	0	0	1	0	Surface water (river- dam- lake- pond- stream- canal- irrigation channels)	1	1	Intervention_2	1	0
0	08-07-2014 12:54:06 UTC	SAVL	10	Surface water	12	No	No	Surface water	No	12	No	Surface water	Yes			No	No			0	0	0	1	0	Surface water (river- dam- lake- pond- stream- canal- irrigation channels)	0	1	Intervention_2	1	0
100	10-06-2014 09:40:07 UTC	SAVL	20	Borehole with manual pump	12	No	No	Borehole with manual pump	No	12	No	Borehole with handpump	Yes			No	No			0	1	0	1	0	Borehole with handpump	1	1	Control	0	0
9.1	10-06-2014 10:13:34 UTC	SAVL	20	Borehole with manual pump	12	No	No	Borehole with manual pump	No	12	No	Borehole with handpump	Yes			No	No			1	0	0	1	0	Borehole with handpump	1	1	Control	0	0
0	10-06-2014 10:45:38 UTC	SAVL	15	Borehole with manual pump	12	No	No	Borehole with manual pump	No	12	No	Borehole with handpump	Yes			No	No			1	0	0	1	0	Borehole with handpump	0	1	Control	0	0
0	24-07-2014 11:22:46 UTC	SAVL	15	Borehole with manual pump	888	No	No	Borehole with manual pump	No	4	No	Borehole with handpump	Yes			No	No			0	1	0	0	0	Borehole with handpump	0	1	Control	0	0
13.6	10-06-2014 10:36:40 UTC	SAVL	10	Borehole with manual pump	12	No	No	Borehole with manual pump	No	12	No	Borehole with handpump	Yes			No	No			1	0	0	1	0	Borehole with handpump	1	1	Control	0	0
48.3	24-06-2014 11:54:41 UTC	SAVL	37	Surface water	3	Yes	No	Surface water	No	3	No	Surface water	Yes			Yes	No			1	0	0	1	0	Rainwater collection	1	1	Control	0	1
0	24-06-2014 12:28:43 UTC	SAVL		Surface water	4	Yes	No	Surface water	No	4	No	Surface water	Yes			Yes	No			0	0	0	0	0	Rainwater collection	0	1	Control	0	0
48.3	24-06-2014 12:59:02 UTC	SAVL	20	Surface water	6	Yes	No	Surface water	No	6	No	Surface water	Yes			Yes	No			1	0	0	1	0	Rainwater collection	1	1	Control	0	1
48.3	24-06-2014 11:36:03 UTC	SAVL	7	Borehole with manual pump	8	Yes	No	Rainwater collection	Yes	3	Yes	Rainwater collection	No	Yes	13	Yes	Yes	7	888	1	44	0	0	0	Rainwater collection	1	1	Control	0	1
100	24-06-2014 12:07:06 UTC	SAVL	16	Borehole with manual pump	8	No	No	Surface water	No	6	No	Borehole with handpump	Yes			No	No			1	0	0	1	0	Rainwater collection	1	1	Control	0	0
13.6	24-06-2014 13:01:18 UTC	SAVL	8	Surface water	5	Yes	No	Surface water	No	8	No	Surface water	No	No		Yes	Yes	777	0	0	0	0	1	0	Rainwater collection	1	1	Control	0	1
100	05-06-2014 13:03:03 UTC	SAVL	7	Borehole with manual pump	12	No	No	Borehole with manual pump	No	12	No	Borehole with handpump	Yes			No	No			1	0	0	1	0	Borehole with handpump	1	1	Control	0	0
100	05-06-2014 14:07:17 UTC	SAVL		Borehole with manual pump	12	No	No	Borehole with manual pump	No	12	No	Borehole with handpump	Yes			No	No			1	0	0	1	0	Borehole with handpump	1	1	Control	0	0
13.6	05-06-2014 14:50:03 UTC	SAVL	11	Borehole with manual pump	12	No	No	Borehole with manual pump	No	12	No	Borehole with handpump	Yes			No	No			1	0	0	1	0	Borehole with handpump	1	1	Control	0	0
13.6	05-06-2014 13:16:57 UTC	SAVL	25	Borehole with manual pump	12	No	No	Rainwater collection	Yes	3	Yes	Borehole with handpump	Yes			No	No			1	0	0	0	0	Borehole with handpump	1	1	Control	0	0
0	05-06-2014 15:08:35 UTC	SAVL	11	Borehole with manual pump	12	No	No	Rainwater collection	Yes	4	Yes	Borehole with handpump	Yes			No	No			1	0	0	1	0	Borehole with handpump	0	1	Control	0	0
13.6	05-06-2014 15:08:26 UTC	SAVL		Borehole with manual pump	12	No	No	Borehole with manual pump	No	12	No	Borehole with handpump	Yes			No	No			0	0	0	0	0	Borehole with handpump	1	1	Control	0	0
0	10-06-2014 12:46:24 UTC	SAVL	5	Public tap/standpipe	12	No	No	Public tap/standpipe	No	12	No	Public tap/standpipe	No	Yes	8	No	Yes	14	1	1	0	0	0	0	Public tap/standpipe	0	1	Intervention_2	1	0
100	10-06-2014 12:45:21 UTC	SAVL	20	Public tap/standpipe	12	No	No	Public tap/standpipe	No	12	No	Public tap/standpipe	No	Yes	8	No	Yes	14	1	1	0	0	0	0	Public tap/standpipe	1	1	Intervention_2	1	1
4.7	10-06-2014 12:46:35 UTC	SAVL	10	Public tap/standpipe	12	No	No	Public tap/standpipe	No	12	No	Public tap/standpipe	No	Yes	8	No	No			1	0	0	0	0	Public tap/standpipe	1	1	Intervention_2	1	1
48.3	10-06-2014 12:39:15 UTC	SAVL	10	Surface water	12	No	No	Public tap/standpipe	No	12	Yes	Borehole with handpump	Yes			No	No			1	0	0	0	0	Public tap/standpipe	1	1	Intervention_2	1	1
100	10-06-2014 12:38:38 UTC	SAVL		Surface water	12	No	No	Unprotected dug well	No	6	No	Public tap/standpipe	No	No		No	Yes	60	0	1	0	0	1	0	Public tap/standpipe	1	1	Intervention_2	1	0
4.7	10-06-2014 12:38:59 UTC	SAVL	13	Surface water	12	No	No	Unprotected dug well	No	12	Yes	Public tap/standpipe	No	No		No	Yes	3	0	0	0	0	1	0	Public tap/standpipe	1	1	Intervention_2	1	1
100	12-06-2014 11:00:04 UTC	SAVL	17	Surface water	12	No	No	Surface water	No	12	No	Surface water	Yes			No	No			0	0	0	0	0	Surface water (river- dam- lake- pond- stream- canal- irrigation channels)	1	1	Intervention_1	1	0
100	12-06-2014 11:25:15 UTC	SAVL		Surface water	12	No	No	Surface water	No	12	No	Surface water	Yes			No	No			0	0	0	0	0	Surface water (river- dam- lake- pond- stream- canal- irrigation channels)	1	1	Intervention_1	1	0
100	12-06-2014 12:20:07 UTC	SAVL		Surface water	12	No	No	Surface water	No	12	No	Surface water	Yes			No	No			1	0	0	1	0	Surface water (river- dam- lake- pond- stream- canal- irrigation channels)	1	1	Intervention_1	1	0
0	12-06-2014 11:14:55 UTC	SAVL	13	Surface water	12	No	No	Unprotected dug well	No	6	No	Surface water	Yes			No	No			1	0	0	1	0	Public tap/standpipe	0	1	Intervention_1	1	0
0	12-06-2014 11:50:02 UTC	SAVL		Surface water	5	No	No	Unprotected dug well	No	6	No	Surface water	Yes			No	No			0	0	0	1	0	Surface water (river- dam- lake- pond- stream- canal- irrigation channels)	0	1	Intervention_1	1	0
13.6	12-06-2014 11:50:33 UTC	SAVL		Surface water	5	No	No	Unprotected dug well	No	4	Yes	Surface water	Yes			No	No			1	0	0	0	0	Surface water (river- dam- lake- pond- stream- canal- irrigation channels)	1	1	Intervention_1	1	0
100	26-06-2014 12:17:35 UTC	SAVL	14	Surface water	12	No	No	Surface water	No	12	No	Surface water	Yes			No	No			1	0	0	0	0	Surface water (river- dam- lake- pond- stream- canal- irrigation channels)	1	1	Control	0	1
0	26-06-2014 12:13:29 UTC	SAVL		Surface water	12	No	No	Rainwater collection	Yes	3	Yes	Surface water	Yes			No	No			1	0	0	1	0	Rainwater collection	0	1	Control	0	1
48.3	26-06-2014 12:48:07 UTC	SAVL	11	Surface water	12	No	No	Surface water	No	12	No	Surface water	Yes			No	No			0	0	0	1	0	Surface water (river- dam- lake- pond- stream- canal- irrigation channels)	1	1	Control	0	1
0	15-07-2014 13:18:42 UTC	SAVL		Surface water	12	No	No	Surface water	No	12	No	Surface water	Yes			No	No			1	0	0	1	0	Surface water (river- dam- lake- pond- stream- canal- irrigation channels)	0	1	Control	0	1
100	15-07-2014 13:18:57 UTC	SAVL		Surface water	12	No	No	Surface water	No	12	No	Surface water	Yes			No	No			1	0	0	1	0	river treatment plant	1	1	Control	0	1
100	26-06-2014 12:14:43 UTC	SAVL	17	Surface water	12	No	No	Surface water	No	12	No	Surface water	Yes			No	No			1	0	0	0	0	Surface water (river- dam- lake- pond- stream- canal- irrigation channels)	1	1	Control	0	1
9.6	03-07-2014 16:28:13 UTC	SAVL	30	Public tap/standpipe	10	Yes	No	Public tap/standpipe	No	10	Yes	Public tap/standpipe	No	No		No	Yes	120	3	1	0	0	0	0	Public tap/standpipe	1	1	Intervention_2	1	1
0	03-07-2014 16:33:16 UTC	SAVL		Public tap/standpipe	12	Yes	No	Public tap/standpipe	No	12	Yes	Public tap/standpipe	Yes			No	Yes	10	2	1	0	0	1	0	Public tap/standpipe	0	1	Intervention_2	1	0
0	03-07-2014 16:28:25 UTC	SAVL	10	Public tap/standpipe	10	Yes	No	Public tap/standpipe	No	10	Yes	Public tap/standpipe	Yes			No	Yes	7	2	1	0	0	1	0	Public tap/standpipe	0	1	Intervention_2	1	1
100	03-07-2014 14:56:24 UTC	SAVL		Public tap/standpipe	6	Yes	No	Public tap/standpipe	No	6	Yes	Public tap/standpipe	Yes			No	Yes	7	888	0	0	0	1	0	Public tap/standpipe	1	1	Intervention_2	1	1
4.7	03-07-2014 15:37:45 UTC	SAVL		Public tap/standpipe	12	Yes	No	Public tap/standpipe	No	12	Yes	Public tap/standpipe	Yes			No	Yes	7	888	1	0	0	1	0	Public tap/standpipe	1	1	Intervention_2	1	0
0	03-07-2014 16:28:05 UTC	SAVL	13	Public tap/standpipe	12	Yes	No	Public tap/standpipe	No	12	Yes	Public tap/standpipe	No	No		No	Yes	30	2	1	0	0	1	0	Public tap/standpipe	0	1	Intervention_2	1	0
0	10-07-2014 14:40:38 UTC	SAVL	40	Borehole with manual pump	12	No	No	Borehole with manual pump	No	12	No	Borehole with handpump	Yes			No	No			1	0	0	0	0	Borehole with handpump	0	1	Control	0	1
0	10-07-2014 14:40:08 UTC	SAVL	14	Borehole with manual pump	888	No	No	Borehole with manual pump	No	12	No	Borehole with handpump	Yes			No	No			1	0	0	0	0	Borehole with handpump	0	1	Control	0	1
0	10-07-2014 14:39:53 UTC	SAVL	14	Borehole with manual pump	12	No	No	Borehole with manual pump	No	12	No	Borehole with handpump	Yes			No	No			1	0	0	0	0	Borehole with handpump	0	1	Control	0	1
13.6	10-07-2014 12:31:21 UTC	SAVL	19	Borehole with manual pump	12	No	No	Surface water	No	12	No	Borehole with handpump	Yes			No	No			0	0	0	1	0	Borehole with handpump	1	1	Control	0	1
0	10-07-2014 13:11:32 UTC	SAVL	13	Borehole with manual pump	12	No	No	Borehole with manual pump	No	12	No	Borehole with handpump	Yes			No	No			0	0	0	1	0	Borehole with handpump	0	1	Control	0	1
100	10-07-2014 13:45:39 UTC	SAVL	12	Borehole with manual pump	4	No	No	Rainwater collection	Yes	3	Yes	Borehole with handpump	Yes			No	No			0	0	0	1	0	Borehole with handpump	1	1	Control	0	1
48.3	03-06-2014 17:40:00 UTC	SAVL	21	Surface water	4	Yes	No	Borehole with manual pump	No	2	No	Borehole with handpump	Yes			No	No			0	0	0	1	0	Borehole with handpump	1	1	Intervention_2	1	1
4.7	03-06-2014 17:38:20 UTC	SAVL	15	Borehole with manual pump	8	No	No	Borehole with manual pump	No	4	No	Borehole with handpump	Yes			No	No			0	0	0	1	0	Borehole with handpump	1	1	Intervention_2	1	1
100	03-06-2014 17:37:52 UTC	SAVL	14	Borehole with manual pump	8	No	No	Borehole with manual pump	No	4	No	Borehole with handpump	Yes			No	No			0	1	0	1	0	Borehole with handpump	1	1	Intervention_2	1	1
100	03-06-2014 17:11:50 UTC	SAVL		Borehole with manual pump	12	No	No	Borehole with manual pump	No	12	No	Borehole with handpump	Yes			No	No			1	0	0	0	0	Borehole with handpump	1	1	Intervention_2	1	1
0	03-06-2014 17:06:59 UTC	SAVL	9	Borehole with manual pump	12	No	No	Borehole with manual pump	No	12	No	Borehole with handpump	Yes			No	No			1	0	0	0	0	Borehole with handpump	0	1	Intervention_2	1	1
1.5	03-06-2014 17:06:11 UTC	SAVL	23	Borehole with manual pump	12	No	No	Borehole with manual pump	No	12	No	Borehole with handpump	Yes			No	No			1	0	0	1	0	Borehole with handpump	1	1	Intervention_2	1	1
100	03-06-2014 13:34:02 UTC	SAVL	16	Borehole with manual pump	12	No	No	Borehole with manual pump	No	12	No	Borehole with handpump	Yes			No	No			1	0	0	1	0	Borehole with handpump	1	1	Control	0	0
100	03-06-2014 13:34:35 UTC	SAVL	15	Borehole with manual pump	12	No	No	Borehole with manual pump	No	12	No	Borehole with handpump	Yes			No	No			1	0	0	1	0	Borehole with handpump	1	1	Control	0	0
100	03-06-2014 13:34:20 UTC	SAVL	13	Borehole with manual pump	12	No	No	Borehole with manual pump	No	12	No					No	No			1	0	0	0	0	Borehole with handpump	1	1	Control	0	0
48.3	03-06-2014 15:24:17 UTC	SAVL	14	Borehole with manual pump	12	No	No	Borehole with manual pump	No	12	No	Borehole with handpump	Yes			No	No			1	0	0	1	0	Borehole with handpump	1	1	Control	0	0
100	03-06-2014 16:07:31 UTC	SAVL	15	Borehole with manual pump	12	No	No	Borehole with manual pump	No	12	No	Borehole with handpump	Yes			No	No			0	0	0	1	0	Borehole with handpump	1	1	Control	0	0
100	03-06-2014 16:53:40 UTC	SAVL		Borehole with manual pump	12	No	No	Borehole with manual pump	No	12	No	Borehole with handpump	Yes			No	No			0	0	0	1	0	Borehole with handpump	1	1	Control	0	0
13.6	03-06-2014 15:03:55 UTC	SAVL	19	Borehole with manual pump	12	Yes	No	Borehole with manual pump	No	12	No	Borehole with handpump	Yes			No	Yes	21	1	1	0	0	0	0	Borehole with handpump	1	1	Control	0	0
4.7	03-06-2014 15:44:10 UTC	SAVL	13	Borehole with manual pump	12	No	No	Borehole with manual pump	No	12	No	Borehole with handpump	Yes			No	No			1	0	0	0	0	Borehole with handpump	1	1	Control	0	0
100	03-06-2014 16:12:25 UTC	SAVL	9	Borehole with manual pump	12	No	No	Borehole with manual pump	No	12	No	Borehole with handpump	Yes			No	Yes	7	1	1	0	0	0	0	Borehole with handpump	1	1	Control	0	0
100	10-07-2014 10:58:19 UTC	SAVL	23	Borehole with manual pump	12	No	No	Borehole with manual pump	No	12	No	Borehole with handpump	Yes			No	Yes	14	2	1	0	0	0	0	Borehole with handpump	1	1	Intervention_2	1	0
48.3	10-07-2014 11:28:51 UTC	SAVL	18	Borehole with manual pump	12	No	No	Borehole with manual pump	No	12	No	Borehole with handpump	Yes			No	Yes	365	1	0	0	0	0	0	Borehole with handpump	1	1	Intervention_2	1	0
100	10-07-2014 12:19:19 UTC	SAVL	15	Borehole with manual pump	12	No	No	Rainwater collection	Yes	5	Yes	Borehole with handpump	Yes			No	No			1	0	0	1	0	Borehole with handpump	1	1	Intervention_2	1	0
13.6	10-07-2014 12:20:16 UTC	SAVL	10	Borehole with manual pump	12	No	No	Borehole with manual pump	No	12	No	Borehole with handpump	Yes			No	No			1	0	0	0	0	Borehole with handpump	1	1	Intervention_2	1	0
13.6	10-07-2014 12:10:13 UTC	SAVL	9	Borehole with manual pump	12	No	No	Borehole with manual pump	No	12	No	Borehole with handpump	Yes			No	No			1	0	0	0	0	Borehole with handpump	1	1	Intervention_2	1	0
48.3	10-07-2014 12:20:34 UTC	SAVL	10	Borehole with manual pump	12	No	No	Borehole with manual pump	No	12	No	Borehole with handpump	Yes			No	No			1	0	0	1	0	Borehole with handpump	1	1	Intervention_2	1	0
100	12-06-2014 14:28:58 UTC	SAVL	11	Borehole with manual pump	7	No	No	Borehole with manual pump	No	7	No	Rainwater collection	No	Yes	12	Yes	Yes	21	1	0	0	0	0	0	Rainwater collection	1	1			0
0	12-06-2014 14:20:00 UTC	SAVL	9	Borehole with manual pump	12	No	No	Borehole with manual pump	No	12	No	Borehole with handpump	Yes			No	No			1	0	0	0	0	Borehole with handpump	0	1			0
13.6	12-06-2014 14:20:29 UTC	SAVL	7	Borehole with manual pump	12	No	No	Borehole with manual pump	No	12	No	Borehole with handpump	Yes			No	No			0	0	0	1	0	Borehole with handpump	1	1			0
0	15-07-2014 12:32:44 UTC	SAVL	13	Borehole with manual pump	8	Yes	No	Borehole with manual pump	No	12	Yes	Borehole with handpump	Yes			No	Yes	60	1	1	0	0	0	0	Borehole with handpump	0	1	Intervention_2	1	0
0	12-06-2014 14:29:20 UTC	SAVL	10	Surface water	12	No	No	Rainwater collection	No	3	Yes	Surface water	Yes			No	No			1	0	0	0	0	Surface water (river- dam- lake- pond- stream- canal- irrigation channels)	0	1	Intervention_2	1	0
13.6	15-07-2014 12:40:08 UTC	SAVL		Borehole with manual pump	8	Yes	No	Borehole with manual pump	No	8	No	Borehole with handpump	Yes			No	No			1	0	0	0	0	Borehole with handpump	1	1	Intervention_2	1	0
100	15-07-2014 13:21:01 UTC	SAVL	15	Surface water	12	No	No	Borehole with manual pump	No	888	No	Borehole with handpump	Yes			No	Yes	7	2	1	0	0	1	0	Borehole with handpump	1	1	Intervention_2	1	0
100	08-07-2014 13:43:35 UTC	SAVL	28	Borehole with manual pump	6	No	No	Surface water	No	6	Yes	Rainwater collection	No	Yes	12	Yes	Yes	180	777	1	0	0	0	0	Rainwater collection	1	1	Control	0	0
48.3	08-07-2014 13:47:40 UTC	SAVL	8	Borehole with manual pump	6	No	No	Surface water	No	6	Yes	Surface water	No	No		Yes	Yes	180	777	1	0	0	0	0	Surface water (river- dam- lake- pond- stream- canal- irrigation channels)	1	1	Control	0	0
48.3	08-07-2014 15:09:20 UTC	SAVL	14	Surface water	5	Yes	No	Surface water	No	7	No	Surface water	No	No		Yes	No			0	0	0	1	0	Surface water (river- dam- lake- pond- stream- canal- irrigation channels)	1	1	Control	0	0
13.6	08-07-2014 15:11:45 UTC	SAVL	9	Surface water	2	No	No	Surface water	No	9	No	Surface water	No	No		Yes	No			0	0	0	1	0	Surface water (river- dam- lake- pond- stream- canal- irrigation channels)	1	1	Control	0	1
100	08-07-2014 13:49:52 UTC	SAVL	9	Borehole with manual pump	6	No	No	Surface water	No	6	No	Rainwater collection	No	Yes	11	Yes	No			0	0	0	0	0	Rainwater collection	1	1	Control	0	0
100	08-07-2014 15:10:44 UTC	SAVL	20	Surface water	3	No	No	Surface water	No	7	No	Surface water	No	No		Yes	No			0	0	0	1	0	Surface water (river- dam- lake- pond- stream- canal- irrigation channels)	1	1	Control	0	0
0	19-06-2014 11:13:19 UTC	SAVL	17	Surface water	2	Yes	No	Public tap/standpipe	No	12	Yes	Public tap/standpipe	No	No		No	Yes	2	1	1	0	0	1	0	Rainwater collection	0	1	Intervention_2	1	1
3.4	19-06-2014 12:53:06 UTC	SAVL	9	Surface water	3	Yes	No	Public tap/standpipe	Yes	6	Yes					No	No			1	0	0	1	0	Public tap/standpipe	1	1	Intervention_2	1	0
3.4	19-06-2014 13:48:48 UTC	SAVL	7	Public tap/standpipe	7	Yes	No	Public tap/standpipe	No	12	Yes	Surface water	No	No		Yes	Yes		888	1	0	0	1	0	Rainwater collection	1	1	Intervention_2	1	0
48.3	19-06-2014 14:07:18 UTC	SAVL	12	Public tap/standpipe	3	Yes	No	Rainwater collection	Yes	4	No	Public tap/standpipe	Yes			No	Yes	5	2	0	0	0	0	0	Rainwater collection	1	1	Intervention_2	1	0
13.6	19-06-2014 14:05:34 UTC	SAVL	20	Public tap/standpipe	12	Yes	No	Rainwater collection	Yes	4	Yes	Unprotected dug well	No	No		Yes	Yes	150	777	1	44	0	1	0	Rainwater collection	1	1	Intervention_2	1	0
48.3	19-06-2014 14:05:49 UTC	SAVL	19	Public tap/standpipe	12	Yes	No	Rainwater collection	Yes	3	No	Public tap/standpipe	Yes			No	Not applicable			1	0	0	1	0	Rainwater collection	1	1			0
48.3	24-06-2014 13:43:21 UTC	SAVL	12	Surface water	3	No	No	Mechanized borehole	No	12	Yes	Mechanized borehole	No	Yes	6	No	Yes	180	1	1	0	0	1	0	Mechanized borehole	1	1	Intervention_1	1	1
1.5	24-06-2014 13:43:40 UTC	SAVL	10	Mechanized borehole	12	No	No	Borehole with manual pump	No	12	No	Mechanized borehole	Yes			No	Yes	30	4	0	0	0	1	0	Mechanized borehole	1	1	Intervention_1	1	0
48.3	24-06-2014 13:42:57 UTC	SAVL	24	Mechanized borehole	12	No	No	Rainwater collection	Yes	6	Yes	Mechanized borehole	Yes			No	Yes	2	3	1	0	0	1	0	Mechanized borehole	1	1	Intervention_1	1	1
100	24-06-2014 13:32:59 UTC	SAVL	36	Mechanized borehole	12	No	No	Mechanized borehole	No	12	No	Mechanized borehole	Yes			No	No			0	0	0	0	0	Mechanized borehole	1	1	Intervention_1	1	0
48.3	11-07-2014 11:17:07 UTC	SAVL	14	Public tap/standpipe	12	Yes	No	Public tap/standpipe	No	12	Yes	Public tap/standpipe	No	Yes	9	No	Yes	888	5	1	0	0	0	0	Public tap/standpipe	1	1	Control	0	0
0	11-07-2014 10:45:11 UTC	SAVL	15	Public tap/standpipe	12	Yes	No	Rainwater collection	Yes	5	Yes	Public tap/standpipe	No	Yes	8	No	Yes	888	888	1	0	0	1	0	Public tap/standpipe	0	1	Control	0	0
48.3	11-07-2014 11:46:12 UTC	SAVL	25	Surface water	6	Yes	No	Public tap/standpipe	No	12	Yes	Public tap/standpipe	No	Yes	10	No	Yes	2	888	1	0	0	1	0	Public tap/standpipe	1	1	Control	0	1
0	11-07-2014 12:14:17 UTC	SAVL	20	Tanker-truck	12	No	No	Rainwater collection	Yes	6	Yes	Public tap/standpipe	No	Yes	12	No	Yes	888	888	1	0	0	0	0	Rainwater collection	0	1	Control	0	1
48.3	11-07-2014 12:59:14 UTC	SAVL	32	Public tap/standpipe	12	No	No	Public tap/standpipe	No	12	No	Public tap/standpipe	Yes			No	Yes	7	3	1	0	0	1	0	Public tap/standpipe	1	1	Control	0	1
1.1	11-07-2014 13:56:19 UTC	SAVL	9	Public tap/standpipe	12	No	No	Public tap/standpipe	No	12	No	Public tap/standpipe	Yes			No	No			1	0	0	1	0	Public tap/standpipe	1	1	Control	0	1
48.3	11-07-2014 09:39:30 UTC	SAVL	16	Public tap/standpipe	12	No	No	Public tap/standpipe	No	12	No	Public tap/standpipe	Yes			No	Yes	2	888	1	0	0	1	0	Public tap/standpipe	1	1	Control	0	1
48.3	11-07-2014 10:21:22 UTC	SAVL	888	Public tap/standpipe	12	No	No	Public tap/standpipe	No	12	No	Public tap/standpipe	Yes			No	Yes	7	888	1	0	0	1	0	Public tap/standpipe	1	1	Control	0	1
1.2	11-07-2014 09:24:41 UTC	SAVL	18	Surface water	6	Yes	No	Unprotected dug well	No	6	No	Public tap/standpipe	No	Yes	10	No	Yes	14	888	1	0	0	1	0	Public tap/standpipe	1	1	Control	0	1
0	11-07-2014 11:10:11 UTC	SAVL	55	Public tap/standpipe	12	No	No	Public tap/standpipe	No	12	No	Public tap/standpipe	Yes			No	Yes	7	888	1	0	0	1	0	Public tap/standpipe	0	1	Control	0	1
0	11-07-2014 11:50:00 UTC	SAVL	17	Public tap/standpipe	12	No	No	Public tap/standpipe	No	12	No	Public tap/standpipe	Yes			No	Yes	4	888	1	0	0	1	0	Public tap/standpipe	0	1	Control	0	1
100	11-07-2014 12:20:24 UTC	SAVL	11	Public tap/standpipe	12	No	No	Public tap/standpipe	No	12	No	Public tap/standpipe	Yes			No	Yes	10	4	1	0	0	1	0	Public tap/standpipe	1	1	Control	0	1
100	05-06-2014 16:21:04 UTC	SAVL	17	Surface water	7	Yes	No	Unprotected dug well	No	4	No	Borehole with handpump	Yes			No	No			0	0	0	0	0	Surface water (river- dam- lake- pond- stream- canal- irrigation channels)	1	1	Intervention_1	1	1
48.3	05-06-2014 16:18:43 UTC	SAVL	31	Surface water	4	Yes	No	Surface water	No	5	No	Public tap/standpipe	Yes			No	Yes	2	2	1	0	0	1	0	Public tap/standpipe	1	1	Intervention_1	1	1
17.1	05-06-2014 16:18:18 UTC	SAVL	18	Surface water	5	Yes	No	Don't know	Not applicable	777	Not applicable	Borehole with handpump	No	No		Yes	Yes		777	1	0	0	0	0	Rainwater collection	1	1	Intervention_1	1	1
13.6	05-06-2014 16:20:34 UTC	SAVL	9	Surface water	3	Yes	No	Unprotected dug well	Yes	3	Yes	Surface water	Yes			No	No			0	1	0	1	0	Surface water (river- dam- lake- pond- stream- canal- irrigation channels)	1	1	Intervention_1	1	1
1.5	05-06-2014 16:20:05 UTC	SAVL	7	Surface water	4	Yes	No	Unprotected dug well	No	3	Yes	Surface water	Yes			No	No			0	1	0	1	0	Surface water (river- dam- lake- pond- stream- canal- irrigation channels)	1	1	Intervention_1	1	1
0	05-06-2014 16:19:56 UTC	SAVL	16	Surface water	4	No	No	Surface water	No	6	Yes	Surface water	Yes			No	No			1	0	0	1	0	Rainwater collection	0	1	Intervention_1	1	1
3.4	19-06-2014 11:15:24 UTC	SAVL	12	Borehole with manual pump	12	No	No	Borehole with manual pump	No	12	No	Borehole with handpump	Yes			No	No			1	0	0	1	0	Rainwater collection	1	1	Control	0	0
100	19-06-2014 11:43:49 UTC	SAVL	25	Surface water	12	Yes	No	Surface water	No	12	No	Surface water	Yes			Yes	No			0	0	0	0	0	Surface water (river- dam- lake- pond- stream- canal- irrigation channels)	1	1	Control	0	0
100	19-06-2014 11:15:36 UTC	SAVL	10	Surface water	6	Yes	No	Borehole with manual pump	No	7	No	Borehole with handpump	Yes			No	No			1	0	0	1	0	Borehole with handpump	1	1	Control	0	0
100	19-06-2014 12:01:15 UTC	SAVL	12	Surface water	12	Yes	No	Borehole with manual pump	No	8	No	Borehole with handpump	Yes			No	No			1	0	0	0	0	Rainwater collection	1	1	Control	0	0
100	19-06-2014 12:36:56 UTC	SAVL	16	Surface water	12	No	No	Borehole with manual pump	No	12	No	Borehole with handpump	Yes			No	No			1	0	0	1	0	Rainwater collection	1	1	Control	0	0
100	26-06-2014 11:48:21 UTC	SAVL	11	Borehole with manual pump	12	No	No	Borehole with manual pump	No	12	No	Borehole with handpump	Yes			No	No			1	0	0	1	0	Borehole with handpump	1	1	Control	0	0
4.7	26-06-2014 12:09:09 UTC	SAVL	7	Borehole with manual pump	6	No	No	Surface water	No	6	No	Surface water	Yes			Yes	No			1	0	0	1	0	Borehole with handpump	1	1	Control	0	0
100	26-06-2014 12:39:10 UTC	SAVL	24	Borehole with manual pump	6	No	No	Surface water	No	6	No	Borehole with handpump	Yes			No	No			1	0	0	1	0	Borehole with handpump	1	1	Control	0	0
0	26-06-2014 12:00:47 UTC	SAVL	19	Surface water	6	No	No	Surface water	No	6	Yes	Surface water	No	No		Yes	Yes	60	3	1	0	0	1	0	Borehole with handpump	0	1	Control	0	0
100	26-06-2014 13:00:32 UTC	SAVL	20	Borehole with manual pump	5	Yes	No	Rainwater collection	Yes	4	Yes	Surface water	No	No		Yes	Yes	60	2	1	0	0	0	0	Borehole with handpump	1	1	Control	0	0
13.6	15-07-2014 11:48:51 UTC	SAVL	10	Borehole with manual pump	12	No	No	Borehole with manual pump	No	12	No	Borehole with handpump	Yes			No	No			0	0	0	0	0	Borehole with handpump	1	1	Control	0	0
32.6	03-07-2014 13:21:19 UTC	SAVL	15	Borehole with manual pump	8	No	No	Surface water	No	4	Yes	Borehole with handpump	Yes			No	Yes	28	2	1	0	0	0	0	Borehole with handpump	1	1	Intervention_2	1	0
48.3	03-07-2014 13:25:27 UTC	SAVL	8	Borehole with manual pump	7	No	No	Surface water	No	5	No	Surface water	No	No		Yes	Yes	3	3	0	0	0	0	0	Surface water (river- dam- lake- pond- stream- canal- irrigation channels)	1	1	Intervention_2	1	0
100	03-07-2014 13:23:49 UTC	SAVL	9	Borehole with manual pump	12	No	No	Borehole with manual pump	No	12	No	Borehole with handpump	Yes			No	Yes	4	1	1	0	0	0	0	Borehole with handpump	1	1	Intervention_2	1	0
100	03-07-2014 12:32:49 UTC	SAVL	17	Protected dug well	12	No	No	Protected dug well	No	12	No	Protected dug well	Yes			No	No			0	0	0	1	0	Protected dug well	1	1	Intervention_2	1	0
100	03-07-2014 12:32:12 UTC	SAVL	17	Borehole with manual pump	12	No	No	Rainwater collection	Yes	6	Yes					No	Yes	7	2	1	0	0	0	0	Borehole with handpump	1	1	Intervention_2	1	0
100	24-07-2014 12:09:30 UTC	SAVL	14	Borehole with manual pump	12	No	No	Borehole with manual pump	No	12	No	Borehole with handpump	Yes			No	No			1	0	0	1	0	Rainwater collection	1	1	Intervention_2	1	0
0	26-06-2014 13:44:21 UTC	SAVL	70	Borehole with manual pump	8	No	No	Borehole with manual pump	No	12	No	Borehole with handpump	Yes			No	Yes	30	2	1	44	0	1	0	Rainwater collection	0	1	Intervention_2	1	0
100	26-06-2014 13:43:21 UTC	SAVL	20	Surface water	7	No	No	Unprotected dug well	No	2	No	Borehole with handpump	Yes			No	Yes	30	2	1	44	0	1	0	Surface water (river- dam- lake- pond- stream- canal- irrigation channels)	1	1	Intervention_2	1	1
	02-09-2014 12:38:42 UTC	SAVL		Borehole with manual pump	12	No	No	Borehole with manual pump	No	12	No	Borehole with handpump	Yes			No	No			1	0	0	1	0	Borehole with handpump		1			1
	04-09-2014 12:54:46 UTC	SAVL	41	Borehole with manual pump	6	Yes	No	Borehole with manual pump	No	5	Yes	Borehole with handpump	Yes			Yes	Yes	210	3	1	0	0	1	0	Borehole with handpump		1			0
	04-09-2014 12:45:47 UTC	SAVL	13	Borehole with manual pump	6	No	No	Borehole with manual pump	No	6	No	Not applicable	Yes			No	Yes	30	1	1	0	0	0	0	Borehole with handpump		1			0
17.1	03-09-2014 10:35:15 UTC	SAVL		Borehole with manual pump	12	No	No	Borehole with manual pump	No	12	No	Borehole with handpump	Yes			No	No			1	0	0	0	0	Borehole with handpump	1	1			0
100	03-09-2014 11:34:57 UTC	SAVL		Borehole with manual pump	6	No	No	Borehole with manual pump	No	6	No	Borehole with handpump	Yes			No	Yes	1	1	1	0	0	1	0	Borehole with handpump	1	1			0
100	03-09-2014 12:54:54 UTC	SAVL		Borehole with manual pump	12	No	No	Borehole with manual pump	No	12	No	Borehole with handpump	Yes			No	No			1	0	0	0	0	Borehole with handpump	1	1			0
13.6	12-06-2014 13:40:36 UTC	SAVL	9	Surface water	5	No	No	Borehole with manual pump	No	7	No	Borehole with handpump	No	No		Yes	No			1	0	0	1	0	Borehole with handpump	1	1	Intervention_2	1	0
4.7	12-06-2014 13:40:28 UTC	SAVL	10	Surface water	12	No	No	Surface water	No	12	No	Surface water	Yes			No	No			1	44	0	1	0	Surface water (river- dam- lake- pond- stream- canal- irrigation channels)	1	1	Intervention_2	1	0
13.6	12-06-2014 13:39:39 UTC	SAVL		Borehole with manual pump	5	No	No	Surface water	No	888	No	Borehole with handpump	No	No		Yes	No			1	44	0	1	0	Surface water (river- dam- lake- pond- stream- canal- irrigation channels)	1	1	Intervention_2	1	0
13.6	12-06-2014 12:48:03 UTC	SAVL	6	Surface water	3	No	No	Borehole with manual pump	No	6	No	Borehole with handpump	Yes			Yes	Yes	21	0	1	0	0	1	0	Borehole with handpump	1	1	Intervention_2	1	0
13.6	12-06-2014 13:40:15 UTC	SAVL		Surface water	12	No	No	Borehole with manual pump	No	5	No	Borehole with handpump	No	No		Yes	Yes		777	1	44	0	1	0	Borehole with handpump	1	1	Intervention_2	1	0
1.5	05-06-2014 12:36:16 UTC	SAVL	9	Borehole with manual pump	12	No	No	They dig a hole in the ground and collect rain water from there.	No	5	No	Borehole with handpump	Yes			No	No			0	1	0	0	0	Borehole with handpump	1	1	Control	0	0
13.6	05-06-2014 12:36:07 UTC	SAVL		Borehole with manual pump	12	No	No	they dig a hole and collect rain water.	No	6	Yes	Borehole with handpump	Yes			No	No			1	0	0	1	0	Borehole with handpump	1	1	Control	0	0
100	05-06-2014 12:35:55 UTC	SAVL	10	Borehole with manual pump	12	No	No	Borehole with manual pump	No	12	No	Borehole with handpump	Yes			No	No			1	0	0	1	0	Borehole with handpump	1	1	Control	0	0
13.6	31-07-2014 12:56:52 UTC	SAVL	7	Mechanized borehole	12	No	No	Borehole with manual pump	No	12	No	Borehole with handpump	Yes			No	Yes	28	1	1	0	0	0	0	Borehole with handpump	1	1			0
2.1	31-07-2014 12:59:01 UTC	SAVL	16	Borehole with manual pump	12	No	No	Borehole with manual pump	No	12	No	Borehole with handpump	Yes			No	Yes	30	1	0	0	0	0	0	Borehole with handpump	1	1			0
100	18-06-2014 13:56:50 UTC	SAVL		Borehole with manual pump	12	No	No	Borehole with manual pump	No	12	No	Borehole with handpump	Yes			No	Yes	30	1	1	0	0	1	0	Borehole with handpump	1	1	Control	0	0
0	18-06-2014 14:45:02 UTC	SAVL	23	Borehole with manual pump	12	No	No	Borehole with manual pump	No	12	No	Borehole with handpump	Yes			No	Yes		1	1	0	0	1	0	Rainwater collection	0	1	Control	0	0
13.6	18-06-2014 15:30:31 UTC	SAVL	20	Borehole with manual pump	12	No	No	Borehole with manual pump	No	12	No	Borehole with handpump	Yes			No	Yes	30	3	0	0	0	0	0	Borehole with handpump	1	1	Control	0	0
0	18-06-2014 14:06:41 UTC	SAVL	20	Borehole with manual pump	12	Yes	No	Rainwater collection	Yes	5	Yes	Rainwater collection	No	Yes	12	Yes	Yes	777	777	1	0	0	0	0	Rainwater collection	0	1	Control	0	0
48.3	18-06-2014 15:31:27 UTC	SAVL	50	Borehole with manual pump	12	Yes	No	Borehole with manual pump	No	12	Yes	Rainwater collection	No	Yes	12	Yes	Yes	60	2	1	0	0	0	0	Rainwater collection	1	1	Control	0	0
100	18-06-2014 15:31:59 UTC	SAVL		Borehole with manual pump	12	Yes	No	Borehole with manual pump	No	4	No	Borehole with handpump	No	No		No	No			0	1	0	0	0	Borehole with handpump	1	1	Control	0	1
100	03-07-2014 13:21:19 UTC	SAVL	8	Surface water	12	No	No	Public tap/standpipe	No	12	No	Public tap/standpipe	Yes			No	Yes	7	1	1	0	0	1	0	Public tap/standpipe	1	1	Intervention_2	1	1
100	03-07-2014 13:06:49 UTC	SAVL	14	Public tap/standpipe	12	No	No	Public tap/standpipe	No	12	No	Public tap/standpipe	Yes			No	Yes	4	3	1	0	0	1	0	Public tap/standpipe	1	1	Intervention_2	1	1
100	03-07-2014 14:00:01 UTC	SAVL	28	Public tap/standpipe	12	No	No	Public tap/standpipe	No	12	No	Public tap/standpipe	Yes			No	Yes	7	4	1	0	0	1	0	Public tap/standpipe	1	1	Intervention_2	1	1
100	03-07-2014 14:10:44 UTC	SAVL	12	Surface water	6	No	No	Public tap/standpipe	No	12	No	Public tap/standpipe	Yes			No	No			1	0	0	0	0	Public tap/standpipe	1	1	Intervention_2	1	0
100	03-07-2014 14:10:23 UTC	SAVL		Public tap/standpipe	12	No	No	Public tap/standpipe	No	12	No	Public tap/standpipe	Yes			No	No			1	0	0	0	0	Public tap/standpipe	1	1	Intervention_2	1	1
0	08-07-2014 14:09:02 UTC	SAVL		Surface water	888	Yes	No	Surface water	No	888	No	Surface water	Yes			Yes	Yes		777	1	0	0	1	0	Rainwater collection	0	1	Intervention_2	1	1
0	08-07-2014 12:35:01 UTC	SAVL	38	Surface water	888	Yes	No	Rainwater collection	Yes	888	No	Surface water	Yes			Yes	Yes	150	777	1	0	0	1	0	Rainwater collection	0	1	Intervention_2	1	1
0	08-07-2014 12:21:54 UTC	SAVL	17	Borehole with manual pump	12	No	No	Rainwater collection	Yes	5	Yes	Borehole with handpump	Yes			No	No			1	0	0	0	0	Borehole with handpump	0	1	Intervention_2	1	1
0	08-07-2014 12:46:49 UTC	SAVL		Borehole with manual pump	6	No	No	Surface water	No	5	No	Borehole with handpump	Yes			No	No			1	0	0	0	0	Borehole with handpump	0	1	Intervention_2	1	1
0	08-07-2014 13:16:24 UTC	SAVL		Surface water	888	Yes	No	Surface water	No	888	No	Surface water	Yes			Yes	Yes		777	1	0	0	1	0	Rainwater collection	0	1	Intervention_2	1	1
0	08-07-2014 13:18:55 UTC	SAVL	16	Borehole with manual pump	12	No	No	Rainwater collection	Yes	6	Yes	Borehole with handpump	Yes			No	No			1	0	0	1	0	Rainwater collection	0	1	Intervention_2	1	1
48.3	10-06-2014 12:40:42 UTC	SAVL	22	Surface water	6	No	No	Borehole with manual pump	No	6	No	Surface water	Yes			No	No			0	1	0	1	0	Surface water (river- dam- lake- pond- stream- canal- irrigation channels)	1	1	Control	0	0
100	10-06-2014 13:23:38 UTC	SAVL		Borehole with manual pump	12	Yes	No	Borehole with manual pump	No	12	No	Surface water	Yes			No	No			1	0	0	1	0	Surface water (river- dam- lake- pond- stream- canal- irrigation channels)	1	1	Control	0	0
100	10-06-2014 13:53:54 UTC	SAVL	10	Borehole with manual pump	12	Yes	No	Borehole with manual pump	No	12	No	Surface water	Yes			No	No			1	0	0	1	0	Borehole with handpump	1	1	Control	0	0
48.3	10-06-2014 13:44:47 UTC	SAVL	21	Borehole with manual pump	12	No	No	Borehole with manual pump	No	12	No	Borehole with handpump	Yes			No	Yes	2	1	1	0	0	1	0	Borehole with handpump	1	1	Control	0	0
100	10-06-2014 13:43:41 UTC	SAVL		Borehole with manual pump	12	Yes	No	Borehole with manual pump	No	12	No	Borehole with handpump	Yes			No	Yes	4	1	0	0	0	1	0	Borehole with handpump	1	1	Control	0	1
0	10-06-2014 13:43:04 UTC	SAVL	20	Borehole with manual pump	12	No	No	Borehole with manual pump	No	12	No	Borehole with handpump	Yes			No	Yes	3	1	1	0	0	0	0	Borehole with handpump	0	1	Control	0	0
100	24-06-2014 13:31:15 UTC	SAVL	12	Surface water	6	Yes	No	Surface water	No	3	No	Surface water	No	Yes	10	Yes	Yes	240	777	0	0	0	1	0	Surface water (river- dam- lake- pond- stream- canal- irrigation channels)	1	1	Intervention_1	1	1
100	24-06-2014 14:52:25 UTC	SAVL	9	Borehole with manual pump	12	No	No	Borehole with manual pump	No	12	No	Borehole with handpump	Yes			No	Yes	30	2	1	0	0	1	0	Rainwater collection	1	1	Intervention_1	1	0
0	24-06-2014 14:52:04 UTC	SAVL	11	Surface water	3	Yes	No	Surface water	No	2	No	Surface water	No	Yes	3	Yes	Yes	7	1	1	0	0	1	0	Rainwater collection	0	1	Intervention_1	1	1
48.3	24-06-2014 14:50:48 UTC	SAVL		Borehole with manual pump	12	No	No	Borehole with manual pump	No	12	No	Borehole with handpump	Yes			No	No			1	0	0	0	0	Borehole with handpump	1	1	Intervention_1	1	1
100	24-06-2014 14:41:41 UTC	SAVL		Surface water	2	Yes	No	Rainwater collection	Yes	3	Yes	Rainwater collection	No	Yes	12	Yes	Yes		777	0	0	0	1	0	Rainwater collection	1	1	Intervention_1	1	0
0	24-06-2014 15:32:45 UTC	SAVL	19	Borehole with manual pump	8	Yes	No	Rainwater collection	No	3	Yes	Rainwater collection	No	Yes	12	Yes	Yes		777	1	0	0	1	0	Rainwater collection	0	1	Intervention_1	1	1
4.7	15-04-2014 17:41:15 UTC	TALI	11	Surface water	3	Yes	No	Surface water	No	9	No	Surface water	No	Yes	10	Yes	Yes	270	777	0	1	0	0	0	Surface water (river, dam, lake, pond, stream, canal, irrigation channels)	1	1			0
100	17-04-2014 13:02:40 UTC	TOLN	15	Public tap/standpipe	888	No	No	Public tap/standpipe	No	888	No	Public tap/standpipe	No	No		No	Yes	14	1	1	0	0	0	1	Public tap/standpipe	1	1	Intervention_2	1	0
100	17-04-2014 13:07:27 UTC	TOLN		Borehole with manual pump	12	No	No	Borehole with manual pump	No	12	No	Borehole with handpump	Yes			No	No			1	0	0	1	1	Borehole with handpump	1	1	Intervention_2	1	1
100	17-04-2014 13:41:47 UTC	TOLN	25	Borehole with manual pump	12	Yes	No	Borehole with manual pump	No	888	No	Public tap/standpipe	Yes			No	Yes	30	1	1	0	0	1	1	Public tap/standpipe	1	1	Intervention_2	1	0
9.6	17-04-2014 13:48:25 UTC	TOLN		Borehole with manual pump	12	No	No	Borehole with manual pump	No	12	No	Borehole with handpump	Yes			No	No			1	0	0	1	1	Borehole with handpump	1	1	Intervention_2	1	1
9.6	17-04-2014 14:58:24 UTC	TOLN	15	Borehole with manual pump	6	Yes	No	Borehole with manual pump	No	6	No	Borehole with handpump	Yes			No	Yes	60	1	1	0	0	1	1	Borehole with handpump	1	1	Intervention_2	1	0
1.5	17-04-2014 14:34:07 UTC	TOLN		Borehole with manual pump	12	No	No	Borehole with manual pump	No	12	No	Borehole with handpump	Yes			No	No			1	0	0	1	1	Borehole with handpump	1	1	Intervention_2	1	1
100	24-05-2014 11:43:42 UTC	TOLN	8	Borehole with manual pump	12	No	No	Borehole with manual pump	No	12	No	Borehole with handpump	Yes			No	Yes	14	1	1	0	0	0	0	Borehole with handpump	1	1	Control	0	1
1.2	24-05-2014 13:53:44 UTC	TOLN		Borehole with manual pump	7	No	No	Borehole with manual pump	No	5	No	Borehole with handpump	Yes			No	Yes	21	1	0	0	0	1	0	Borehole with handpump	1	1	Control	0	0
100	24-05-2014 13:52:24 UTC	TOLN		Borehole with manual pump	6	No	No	Borehole with manual pump	No	6	No	Borehole with handpump	Yes			No	No			0	1	0	1	0	Borehole with handpump	1	1	Control	0	1
100	24-05-2014 13:55:19 UTC	TOLN	26	Borehole with manual pump	12	Yes	No	Borehole with manual pump	No	12	No	Borehole with handpump	Yes			No	Yes	30	3	1	0	0	1	0	Borehole with handpump	1	1	Control	0	1
100	24-05-2014 13:53:39 UTC	TOLN		Borehole with manual pump	12	No	No	Surface water	No	3	No	Borehole with handpump	Yes			No	No			0	0	0	0	0	Borehole with handpump	1	1	Control	0	1
100	24-05-2014 13:53:10 UTC	TOLN		Borehole with manual pump	12	No	No	Borehole with manual pump	No	12	No	Borehole with handpump	Yes			No	No			1	0	0	0	0	Borehole with handpump	1	1	Control	0	0
100	24-05-2014 10:17:22 UTC	TOLN	11	Borehole with manual pump	12	No	No	Borehole with manual pump	No	12	No	Borehole with handpump	Yes			No	No			1	0	0	1	0	Borehole with handpump	1	1	Intervention_2	1	0
48.3	24-05-2014 10:50:04 UTC	TOLN	12	Borehole with manual pump	12	No	No	Borehole with manual pump	No	12	No	Borehole with handpump	Yes			No	No			1	0	0	1	0	Borehole with handpump	1	1	Intervention_2	1	0
100	24-05-2014 11:30:07 UTC	TOLN	20	Borehole with manual pump	12	No	No	Borehole with manual pump	No	12	No	Borehole with handpump	Yes			No	No			1	0	0	1	0	Borehole with handpump	1	1	Intervention_2	1	0
100	24-05-2014 12:02:44 UTC	TOLN	13	Borehole with manual pump	12	No	No	Borehole with manual pump	No	12	No	Borehole with handpump	Yes			No	No			1	0	0	0	0	Borehole with handpump	1	1	Intervention_2	1	0
100	24-05-2014 12:03:33 UTC	TOLN	20	Borehole with manual pump	6	No	No	Borehole with manual pump	No	6	No	Borehole with handpump	Yes			No	No			1	0	0	1	0	Borehole with handpump	1	1	Intervention_2	1	0
48.3	24-05-2014 12:04:29 UTC	TOLN	11	Borehole with manual pump	6	No	No	Borehole with manual pump	No	6	No	Borehole with handpump	Yes			No	No			1	0	0	0	0	Borehole with handpump	1	1	Intervention_2	1	0
1.1	29-05-2014 13:14:00 UTC	TOLN		Borehole with manual pump	6	No	No	Borehole with manual pump	No	4	No	Borehole with handpump	Yes			No	No			1	0	0	1	0	Borehole with handpump	1	1	Control	0	1
100	29-05-2014 13:59:51 UTC	TOLN	10	Borehole with manual pump	6	No	No	Borehole with manual pump	No	6	No	Borehole with handpump	Yes			No	No			1	0	0	1	0	Public tap/standpipe	1	1	Control	0	1
100	29-05-2014 14:41:18 UTC	TOLN	13	Borehole with manual pump	12	No	No	Borehole with manual pump	No	12	No	Borehole with handpump	Yes			No	No			0	0	0	1	0	Borehole with handpump	1	1	Control	0	1
48.3	29-05-2014 14:59:30 UTC	TOLN		Borehole with manual pump	12	No	No	Borehole with manual pump	No	12	No	Borehole with handpump	Yes			No	No			1	0	0	1	0	Borehole with handpump	1	1	Control	0	1
100	29-05-2014 14:59:51 UTC	TOLN		Borehole with manual pump	12	No	No	Rainwater collection	No	3	Yes	Borehole with handpump	Yes			No	No			0	0	0	0	0	Public tap/standpipe	1	1	Control	0	1
100	29-05-2014 14:59:44 UTC	TOLN	10	Borehole with manual pump	888	No	No	Borehole with manual pump	No	5	No	Borehole with handpump	Yes			No	No			1	0	0	0	0	Public tap/standpipe	1	1	Control	0	1
48.3	09-04-2014 11:54:17 UTC	TOLN	25	Surface water	5	No	No	Unprotected dug well	Yes	5	No	Rainwater collection	No	Yes	14	Yes	Yes		777	0	0	0	0	1	Rainwater collection	1	1	Control	0	1
13.6	09-04-2014 15:59:08 UTC	TOLN	20	Surface water	5	No	No	Rainwater collection	Yes	5	No	Surface water	Yes			No	No			1	0	0	1	1	Rainwater collection	1	1	Control	0	1
100	09-04-2014 16:00:50 UTC	TOLN		Surface water	5	No	No	Unprotected dug well	Yes	5	No	Unprotected dug well	No	No		Yes	Yes		777	0	0	0	0	1	Unprotected dug well	1	1	Control	0	0
4.7	09-04-2014 16:00:43 UTC	TOLN		Surface water	4	No	No	Unprotected dug well	Yes	6	No	Surface water	No	Yes	14	Yes	Yes		777	1	0	0	1	1	Rainwater collection	1	1	Control	0	0
48.3	09-04-2014 16:07:55 UTC	TOLN		Surface water	6	Yes	No	Unprotected dug well	Yes	2	Yes	Surface water	No	No		Yes	Yes	30	777	0	1	0	1	0	Rainwater collection	1	1	Control	0	0
100	09-04-2014 15:59:28 UTC	TOLN	17	Surface water	7	No	No	Unprotected dug well	No	5	No	Surface water	Yes			No	No			0	0	0	1	1	Unprotected dug well	1	1	Control	0	0
48.3	17-04-2014 15:50:39 UTC	TOLN		Borehole with manual pump	12	No	No	Borehole with manual pump	No	12	No	Borehole with handpump	Yes			No	No			1	0	0	1	1	Borehole with handpump	1	1	Intervention_2	1	0
48.3	17-04-2014 15:50:47 UTC	TOLN		Borehole with manual pump	12	No	No	Borehole with manual pump	No	12	No	Borehole with handpump	Yes			No	No			1	0	0	1	1	Borehole with handpump	1	1	Intervention_2	1	0
100	17-04-2014 15:49:17 UTC	TOLN		Borehole with manual pump	12	No	No	Borehole with manual pump	No	12	No	Unprotected dug well	No	Yes	7	Yes	Yes		777	0	0	0	0	1	Unprotected dug well	1	1	Intervention_2	1	0
0	17-04-2014 15:50:12 UTC	TOLN	28	Borehole with manual pump	6	No	No	Borehole with manual pump	No	4	No	Protected dug well	No	Yes	10	Yes	Yes	30	2	1	0	0	1	1	Borehole with handpump	0	1	Intervention_2	1	0
13.6	17-04-2014 15:51:10 UTC	TOLN	12	Borehole with manual pump	12	No	No	Borehole with manual pump	No	12	No	Unprotected dug well	No	No		Yes	Yes	14	1	0	1	0	1	1	Borehole with handpump	1	1	Intervention_2	1	0
0	09-04-2014 17:08:39 UTC	TOLN	15	Piped water into dwelling	12	No	No	Piped water into dwelling	No	12	No	Piped water into dwelling	Yes			No	Yes	1	1	1	0	0	0	0	Piped water into dwelling	0	1	Intervention_2	1	1
100	09-04-2014 17:04:59 UTC	TOLN	5	Piped water into dwelling	12	No	No	Piped water into dwelling	No	12	Yes	Piped water into dwelling	Yes			No	Yes	1	1	1	0	0	0	0	Piped water into dwelling	1	1	Intervention_2	1	0
13.6	09-04-2014 16:59:10 UTC	TOLN	9	Piped water into dwelling	12	No	No	Piped water into dwelling	No	12	No	Piped water into dwelling	Yes			No	No			0	1	0	0	0	Piped water into dwelling	1	1	Intervention_2	1	0
13.6	09-04-2014 16:44:36 UTC	TOLN	15	Public tap/standpipe	12	No	No	Public tap/standpipe	No	12	No	Public tap/standpipe	No	No		No	Yes	5	1	1	0	0	0	0	Public tap/standpipe	1	1	Intervention_2	1	1
100	09-04-2014 16:54:42 UTC	TOLN	16	Public tap/standpipe	12	No	No	Public tap/standpipe	No	12	No	Public tap/standpipe	No	Yes	2	No	Yes	2	1	1	0	0	0	0	Public tap/standpipe	1	1	Intervention_2	1	0
100	09-04-2014 16:51:27 UTC	TOLN	9	Public tap/standpipe	12	Decline to state	No	Public tap/standpipe	No	12	No	Public tap/standpipe	Yes			No	Yes	2	4	0	0	0	0	0	Public tap/standpipe	1	1	Intervention_2	1	0
100	15-04-2014 13:14:13 UTC	TOLN		Surface water	3	No	No	Unprotected dug well	No	4	No	Unprotected dug well	No	No		Yes	Yes		777	0	0	0	0	1	Unprotected dug well	1	1	Intervention_2	1	0
100	15-04-2014 13:59:52 UTC	TOLN	30	Surface water	5	No	No	Surface water	No	4	No	Unprotected dug well	No	Yes	10	Yes	Yes		777	0	0	0	0	1	Unprotected dug well	1	1	Intervention_2	1	0
100	15-04-2014 14:51:16 UTC	TOLN		Surface water	4	No	No	Surface water	No	5	No	Unprotected dug well	No	Yes	8	Yes	Yes		777	0	0	0	0	1	Unprotected dug well	1	1	Intervention_2	1	1
100	15-04-2014 13:24:13 UTC	TOLN	15	Surface water	5	No	No	Surface water	No	6	No	Unprotected dug well	No	Yes	13	Yes	Yes		0	0	0	0	1	0	Surface water (river, dam, lake, pond, stream, canal, irrigation channels)	1	1	Intervention_2	1	0
100	15-04-2014 14:25:13 UTC	TOLN		Surface water	6	Yes	No	Unprotected dug well	No	4	No	Unprotected dug well	No	Yes	13	Yes	No			0	0	0	1	0	Surface water (river, dam, lake, pond, stream, canal, irrigation channels)	1	1	Intervention_2	1	0
100	15-04-2014 15:12:28 UTC	TOLN		Surface water	6	No	No	Unprotected dug well	No	4	Yes	Unprotected dug well	No	Yes	13	Yes	Yes		888	0	0	0	0	0	Unprotected dug well	1	1	Intervention_2	1	1
48.3	29-05-2014 13:16:48 UTC	TOLN	15	Borehole with manual pump	12	No	No	Borehole with manual pump	No	12	No	Borehole with handpump	Yes			No	No			1	0	0	1	0	Borehole with handpump	1	1	Control	0	0
100	29-05-2014 13:52:57 UTC	TOLN	18	Borehole with manual pump	12	No	No	Borehole with manual pump	No	12	No	Borehole with handpump	Yes			No	No			0	0	0	0	0	Borehole with handpump	1	1	Control	0	0
48.3	29-05-2014 14:28:51 UTC	TOLN	38	Borehole with manual pump	12	No	No	Borehole with manual pump	No	12	No	Borehole with handpump	Yes			No	No			1	0	0	1	0	Borehole with handpump	1	1	Control	0	0
100	29-05-2014 14:34:11 UTC	TOLN	16	Borehole with manual pump	12	No	No	Borehole with manual pump	No	12	No	Borehole with handpump	Yes			No	No			1	0	0	1	0	Borehole with handpump	1	1	Control	0	0
13.6	29-05-2014 14:34:34 UTC	TOLN	9	Borehole with manual pump	8	No	No	Borehole with manual pump	No	6	No	Borehole with handpump	Yes			No	No			1	0	0	0	0	Borehole with handpump	1	1	Control	0	0
32.6	29-05-2014 14:54:08 UTC	TOLN	9	Unprotected dug well	2	No	No	Borehole with manual pump	No	12	No	Borehole with handpump	Yes			No	No			1	0	0	0	0	Borehole with handpump	1	1	Control	0	0
48.3	27-05-2014 13:30:11 UTC	TOLN	4	Surface water	9	No	No	Unprotected dug well	No	3	No	Surface water	Yes			No	No			0	1	0	0	0	Surface water (river- dam- lake- pond- stream- canal- irrigation channels)	1	1	Control	0	1
100	27-05-2014 13:32:11 UTC	TOLN	40	Surface water	7	No	No	Unprotected dug well	No	5	No	Tanker-truck	No	Yes	14	Yes	Yes	60	2	1	0	0	0	0	Tanker-truck	1	1	Control	0	1
100	27-05-2014 13:29:50 UTC	TOLN	25	Surface water	10	No	No	Unprotected dug well	No	2	No	Surface water	Yes			No	No			1	0	0	0	0	Surface water (river- dam- lake- pond- stream- canal- irrigation channels)	1	1	Control	0	1
100	27-05-2014 13:34:53 UTC	TOLN	21	another community's dam	2	No	No	Surface water	No	4	No	Dimabi dam	Yes			No	No			1	0	0	1	0	Surface water (river- dam- lake- pond- stream- canal- irrigation channels)	1	1	Control	0	1
13.6	27-05-2014 14:02:01 UTC	TOLN	8	Dimab dam	4	No	No	Surface water	No	3	No	dimab dam	Yes			No	No			1	0	0	1	0	Dimab dam	1	1	Control	0	1
100	27-05-2014 13:53:37 UTC	TOLN	18	dimab dam	4	No	No	Surface water	No	3	No	dimab dam	Yes			No	No			1	0	0	0	0	dimab dam	1	1	Control	0	1
48.3	29-05-2014 12:21:28 UTC	TOLN	18	Borehole with manual pump	12	No	No	Borehole with manual pump	No	12	No	Borehole with handpump	Yes			No	No			0	1	0	0	0	Borehole with handpump	1	1	Intervention_2	1	1
0	29-05-2014 12:40:13 UTC	TOLN	4	Borehole with manual pump	12	No	No	Borehole with manual pump	No	12	No	Borehole with handpump	Yes			No	No			1	0	0	0	0	Borehole with handpump	0	1	Intervention_2	1	0
100	29-05-2014 13:56:26 UTC	TOLN	9	Borehole with manual pump	12	No	No	Borehole with manual pump	No	12	No	Borehole with handpump	Yes			No	No			1	0	0	1	0	Borehole with handpump	1	1	Intervention_2	1	1
100	29-05-2014 13:55:43 UTC	TOLN	7	Borehole with manual pump	12	No	No	Borehole with manual pump	No	12	No	Borehole with handpump	Yes			No	No			1	0	0	0	0	Borehole with handpump	1	1	Intervention_2	1	0
13.6	29-05-2014 13:05:40 UTC	TOLN	10	Borehole with manual pump	12	No	No	Borehole with manual pump	No	12	No	Borehole with handpump	Yes			No	No			1	0	0	0	0	Borehole with handpump	1	1	Intervention_2	1	1
100	15-04-2014 17:40:57 UTC	TOLN	11	Borehole with manual pump	12	No	No	Borehole with manual pump	No	12	No	Borehole with handpump	Yes			No	Yes	21	1	0	1	0	0	0	Borehole with handpump	1	1	Control	0	1
100	15-04-2014 17:40:48 UTC	TOLN	10	Borehole with manual pump	12	No	No	Borehole with manual pump	No	12	No	Borehole with handpump	Yes			No	Yes	1	1	1	0	0	0	0	Borehole with handpump	1	1	Control	0	1
48.3	15-04-2014 17:03:52 UTC	TOLN	13	Borehole with manual pump	12	No	No	Public tap/standpipe	No	12	No	Borehole with handpump	Yes			No	No			0	0	0	0	0	Borehole with handpump	1	1	Control	0	1
100	15-04-2014 17:03:16 UTC	TOLN	25	Surface water	12	No	No	Public tap/standpipe	No	12	No	Public tap/standpipe	Yes			No	Yes	3	1	0	0	0	1	0	Public tap/standpipe	1	1	Control	0	1
100	15-04-2014 17:02:45 UTC	TOLN	30	Public tap/standpipe	12	No	No	Rainwater collection	Yes	5	Yes	Public tap/standpipe	Yes			No	No			0	0	0	1	0	Public tap/standpipe	1	1	Control	0	1
0	27-05-2014 15:08:30 UTC	TOLN	10	Surface water	7	No	No	Unprotected dug well	No	4	No	Surface water	Yes			No	No			1	0	0	1	0	Surface water (river- dam- lake- pond- stream- canal- irrigation channels)	0	1	Intervention_2	1	1
100	27-05-2014 15:06:40 UTC	TOLN	20	Surface water	6	No	No	Surface water	No	4	No	Surface water	Yes			No	No			0	0	0	0	0	Surface water (river- dam- lake- pond- stream- canal- irrigation channels)	1	1	Intervention_2	1	1
100	27-05-2014 15:06:23 UTC	TOLN		Surface water	5	No	No	Unprotected dug well	No	3	No	Surface water	Yes			No	No			1	0	0	1	0	Surface water (river- dam- lake- pond- stream- canal- irrigation channels)	1	1	Intervention_2	1	0
100	27-05-2014 15:27:47 UTC	TOLN		Surface water	6	No	No	Unprotected dug well	No	6	No	Surface water	Yes			No	No			0	0	0	1	0	Surface water (river- dam- lake- pond- stream- canal- irrigation channels)	1	1	Intervention_2	1	1
100	27-05-2014 15:26:27 UTC	TOLN		Surface water	6	No	No	Surface water	No	5	No	Surface water	Yes			No	No			0	0	0	1	0	Surface water (river- dam- lake- pond- stream- canal- irrigation channels)	1	1	Intervention_2	1	0
100	27-05-2014 15:25:37 UTC	TOLN	8	Surface water	6	No	No	Surface water	No	4	No	Surface water	Yes			No	No			0	0	0	1	0	Surface water (river- dam- lake- pond- stream- canal- irrigation channels)	1	1	Intervention_2	1	0
100	09-04-2014 13:47:37 UTC	TOLN		Borehole with manual pump	12	No	No	Borehole with manual pump	No	12	No	Borehole with handpump	Yes			No	Yes	2	2	1	0	0	1	1	Borehole with handpump	1	1	Control	0	0
100	09-04-2014 14:41:18 UTC	TOLN		Borehole with manual pump	12	No	No	Borehole with manual pump	No	12	No	Borehole with handpump	Yes			No	Yes	2	4	1	0	0	1	1	Borehole with handpump	1	1	Control	0	0
13.6	09-04-2014 15:21:07 UTC	TOLN		Borehole with manual pump	12	No	No	Borehole with manual pump	No	12	No	Borehole with handpump	Yes			No	No			1	0	0	1	1	Borehole with handpump	1	1	Control	0	0
100	09-04-2014 13:48:44 UTC	TOLN	9	Borehole with manual pump	12	No	No	Borehole with manual pump	No	12	No	Borehole with handpump	Yes			No	No			1	0	0	1	1	Borehole with handpump	1	1	Control	0	0
100	09-04-2014 14:28:42 UTC	TOLN	14	Borehole with manual pump	12	No	No	Borehole with manual pump	No	12	No	Borehole with handpump	Yes			No	No			0	0	0	0	0	Borehole with handpump	1	1	Control	0	0
100	09-04-2014 14:59:55 UTC	TOLN	8	Public tap/standpipe	12	Yes	No	Public tap/standpipe	No	12	Yes	Public tap/standpipe	Yes			No	No			1	0	0	1	1	Public tap/standpipe	1	1	Control	0	0
100	24-05-2014 17:50:16 UTC	TOLN	20	Surface water	6	No	No	Surface water	No	6	Yes	Surface water	Yes			No	No			0	0	0	1	0	Surface water (river- dam- lake- pond- stream- canal- irrigation channels)	1	1	Control	0	0
100	24-05-2014 17:49:05 UTC	TOLN	11	Surface water	6	No	No	Surface water	No	6	Yes	Surface water	No	No		Yes	Yes	120	777	0	0	0	1	0	Surface water (river- dam- lake- pond- stream- canal- irrigation channels)	1	1	Control	0	0
13.6	24-05-2014 17:51:40 UTC	TOLN	14	Mechanized borehole	12	Yes	No	Mechanized borehole	No	12	No	Mechanized borehole	Yes			No	No			1	0	0	1	0	Mechanized borehole	1	1	Control	0	1
100	24-05-2014 13:00:43 UTC	TOLN	9	Unprotected dug well	6	No	No	Surface water	No	6	No	Unprotected dug well	Yes			No	No			1	0	0	0	0	Unprotected dug well	1	1	Control	0	0
100	24-05-2014 13:44:18 UTC	TOLN	5	Unprotected dug well	8	No	No	Public tap/standpipe	No	4	Yes	Unprotected dug well	No	No		No	No			1	0	0	0	0	Unprotected dug well	1	1	Control	0	0
100	24-05-2014 14:07:37 UTC	TOLN	30	Unprotected dug well	6	No	No	Unprotected dug well	No	6	No	Unprotected spring	No	No		Yes	No			1	0	0	0	0	Unprotected dug well	1	1	Control	0	0
32.6	27-05-2014 12:35:37 UTC	TOLN		Surface water	888	No	No	Public tap/standpipe	No	888	No	Surface water	Yes			No	No			0	1	0	1	0	Surface water (river- dam- lake- pond- stream- canal- irrigation channels)	1	1	Control	0	0
100	27-05-2014 13:10:01 UTC	TOLN	20	Surface water	888	Not applicable	No	Unprotected dug well	No	6	No	Surface water	Yes			No	No			0	0	0	1	0	Surface water (river- dam- lake- pond- stream- canal- irrigation channels)	1	1	Control	0	0
48.3	27-05-2014 13:56:03 UTC	TOLN	8	Surface water	888	No	No	Borehole with manual pump	No	888	No	Surface water	Yes			No	No			1	0	0	1	0	Surface water (river- dam- lake- pond- stream- canal- irrigation channels)	1	1	Control	0	1
100	27-05-2014 12:41:19 UTC	TOLN		Unprotected dug well	4	Yes	No	Rainwater collection	Yes	6	Yes	Surface water	Yes			No	No			1	0	0	0	0	Surface water (river- dam- lake- pond- stream- canal- irrigation channels)	1	1	Control	0	0
100	27-05-2014 13:11:24 UTC	TOLN	15	Public tap/standpipe	6	Yes	No	Unprotected dug well	No	5	Yes	Borehole with handpump	Yes			No	No			0	0	0	0	0	Borehole with handpump	1	1	Control	0	0
100	27-05-2014 13:47:41 UTC	TOLN		Public tap/standpipe	888	Yes	No	Unprotected dug well	No	888	No	Surface water	Yes			No	No			0	0	0	0	0	Surface water (river- dam- lake- pond- stream- canal- irrigation channels)	1	1	Control	0	0
48.3	17-04-2014 15:52:56 UTC	TOLN	7	Pay another person to fetch/ buy filled containers from a vendor	6	No	No	Unprotected dug well	No	7	No	bought from vendor	No	No		Yes	Yes	180	888	0	1	0	0	0	bougth from vendor	1	1	Intervention_2	1	0
48.3	17-04-2014 15:49:55 UTC	TOLN	8	Surface water	10	Yes	No	Unprotected dug well	No	6	No	bought fron vendor	No	No		Yes	Yes	120	1	0	1	0	0	0	bought from vendor	1	1	Intervention_2	1	0
	17-04-2014 15:46:52 UTC	TOLN	18	Surface water	6	Yes	No	Unprotected dug well	No	6	No	Unprotected dug well	Yes			No	No			1	0	0	0	0	recentl bought from vendor		1	Intervention_2	1	0
100	17-04-2014 15:58:59 UTC	TOLN	10	Surface water	12	No	No	Surface water	No	5	No	Surface water	Yes			No	No			0	0	0	0	0	Surface water (river, dam, lake, pond, stream, canal, irrigation channels)	1	1	Intervention_2	1	0
100	17-04-2014 16:00:06 UTC	TOLN	10	Surface water	12	No	No	Protected dug well	No	7	No	Surface water	Yes			No	No			0	0	0	0	0	Surface water (river, dam, lake, pond, stream, canal, irrigation channels)	1	1	Intervention_2	1	0
100	17-04-2014 16:00:58 UTC	TOLN	13	Unprotected dug well	12	No	No	Unprotected dug well	No	5	Yes	Unprotected dug well	Yes			No	No			0	0	0	0	0	Unprotected dug well	1	1	Intervention_2	1	0
100	15-04-2014 13:21:27 UTC	TOLN	15	Surface water	888	No	No	Surface water	No	888	Yes	Surface water	Yes			No	No			1	0	0	1	1	Surface water (river, dam, lake, pond, stream, canal, irrigation channels)	1	1	Control	0	0
100	15-04-2014 14:30:13 UTC	TOLN		Surface water	12	No	No	Surface water	No	12	No	Surface water	Yes			No	No			1	0	0	1	1	Surface water (river, dam, lake, pond, stream, canal, irrigation channels)	1	1	Control	0	0
100	15-04-2014 13:55:40 UTC	TOLN	24	Surface water	12	No	No	Surface water	No	3	No	Borehole with handpump	Yes			No	Yes	90	4	1	0	0	1	0	Surface water (river, dam, lake, pond, stream, canal, irrigation channels)	1	1	Control	0	0
100	15-04-2014 13:40:32 UTC	TOLN		Surface water	12	No	No	Surface water	No	12	No	Surface water	Yes			No	No			0	1	0	1	0	Surface water (river, dam, lake, pond, stream, canal, irrigation channels)	1	1	Control	0	0
13.6	15-04-2014 14:41:53 UTC	TOLN		Surface water	888	No	No	Surface water	No	888	Yes	Borehole with handpump	Yes			No	Yes	90	888	1	0	0	0	0	Surface water (river, dam, lake, pond, stream, canal, irrigation channels)	1	1	Control	0	0
13.6	15-04-2014 15:06:53 UTC	TOLN		Borehole with manual pump	12	No	No	Borehole with manual pump	No	12	No	Borehole with handpump	Yes			No	No			1	0	0	1	1	Borehole with handpump	1	1	Control	0	0
3.4	29-05-2014 13:56:18 UTC	TOLN	7	Borehole with manual pump	12	No	No	Borehole with manual pump	No	12	No	Borehole with handpump	Yes			No	No			1	0	0	1	0	Borehole with handpump	1	1			0
100	03-09-2015 12:19:56 UTC	GUSG	34	Borehole with manual pump	12	No	No	Borehole with manual pump	No	12	No	Borehole with handpump	Yes			No	No			1	0	0	1	0	Borehole with handpump	0	1			2
17.1	03-09-2015 12:20:56 UTC	GUSG	28	Borehole with manual pump	12	No	No	Borehole with manual pump	No	12	No	Borehole with handpump	Yes			No	No			0	0	0	1	0	Borehole with handpump		1	Control	0	2
0	03-09-2015 13:18:54 UTC	GUSG	83	Borehole with manual pump	12	No	No	Borehole with manual pump	No	12	No	Borehole with handpump	Yes			No	Yes	3	2	1	0	0	1	0	Borehole with handpump	0	0	Control	0	2
32.6	03-09-2015 12:19:22 UTC	GUSG	20	Borehole with manual pump	12	Don't know	No	Borehole with manual pump	No	12	No	Borehole with handpump	Yes			No	No			0	0	0	1	0	Borehole with handpump	0	1	Control	0	2
0	03-09-2015 13:19:34 UTC	GUSG	18	Borehole with manual pump	12	No	No	Borehole with manual pump	No	12	No	Borehole with handpump	Yes			No	Yes	3	1	0	0	0	1	0	Borehole with handpump	0	0	Control	0	2
48.3	03-09-2015 13:21:05 UTC	GUSG	20	Borehole with manual pump	12	No	No	Borehole with manual pump	No	12	No	Borehole with handpump	Yes			No	Yes	3	2	1	0	0	1	0	Borehole with handpump	0	1	Control	0	2
100	03-09-2015 15:06:19 UTC	GUSG	22	Borehole with manual pump	12	Yes	No	Unprotected dug well	No	8	No	Unprotected dug well	No	No		Yes	No			0	0	0	1	0	Unprotected dug well		1	Control	0	2
100	03-09-2015 15:06:00 UTC	GUSG	24	Borehole with manual pump	12	No	No	Unprotected dug well	No	5	No	Unprotected dug well	Yes			Yes	No			0	0	0	1	0	Unprotected dug well		1	Control	0	2
100	03-09-2015 16:36:11 UTC	GUSG	16	Borehole with manual pump	12	No	No	Unprotected dug well	No	4	Yes	Borehole with handpump	Yes			No	No			0	1	0	1	0	Unprotected dug well		1	Control	0	2
13.6	03-09-2015 15:05:41 UTC	GUSG	15	Borehole with manual pump	12	No	No	Unprotected dug well	Yes	5	Yes	Unprotected dug well	Yes			Yes	No			1	0	0	1	0	Unprotected dug well		1	Control	0	2
100	03-09-2015 16:35:02 UTC	GUSG	16	Borehole with manual pump	12	No	No	Unprotected dug well	No	4	Yes	Unprotected dug well	No	No		Yes	No			0	0	0	1	0	Unprotected dug well		1	Control	0	2
100	03-09-2015 16:33:56 UTC	GUSG	15	Borehole with manual pump	12	No	No	Unprotected dug well	No	5	Yes	Borehole with handpump	Yes			No	No			1	0	0	1	0	Borehole with handpump		1	Control	0	2
0	08-09-2015 12:33:29 UTC	GUSG	19	Borehole with manual pump	12	No	No	Surface water	No	8	No	Unprotected dug well	No	No		Yes	No			1	1	1	1	0	Borehole with handpump	0	0	Intervention_2	1	2
100	08-09-2015 13:18:18 UTC	GUSG	7	Borehole with manual pump	12	No	Yes	Unprotected dug well	No	4	No	Unprotected dug well	No	No		Yes	No			1	1	1	1	0	Rainwater collection	0	1	Intervention_2	1	2
0	08-09-2015 12:35:13 UTC	GUSG		Borehole with manual pump	12	Yes	No	Unprotected dug well	Yes	6	Yes	Unprotected dug well	No	No		Yes	Yes		777	1	1	1	1	0	Borehole with handpump	0	0	Intervention_2	1	2
100	08-09-2015 13:17:24 UTC	GUSG	27	Borehole with manual pump	12	No	No	Unprotected dug well	No	4	Yes	Unprotected dug well	No	No		Yes	No			1	1	1	1	0	Unprotected dug well	0	1	Intervention_2	1	2
0	08-09-2015 13:06:35 UTC	GUSG	8	Borehole with manual pump	12	No	No	Unprotected dug well	No	3	Yes	Unprotected dug well	No	No		Yes	No			1	1	1	1	0	Rainwater collection	0	0	Intervention_2	1	2
0	08-09-2015 12:40:06 UTC	GUSG	10	Borehole with manual pump	12	No	No	Unprotected dug well	Yes	4	Yes	Unprotected dug well	No	No		Yes	No			1	1	1	1	0	Borehole with handpump	0	0	Intervention_2	1	2
0	17-09-2015 13:51:18 UTC	GUSG	12	Borehole with manual pump	12	No	No	Unprotected dug well	No	5	Yes	Unprotected dug well	No	No		Yes	No			1	0	0	1	0	Rainwater collection	0	0	Control	0	2
100	17-09-2015 13:09:38 UTC	GUSG	10	Borehole with manual pump	12	No	No	Unprotected dug well	No	6	No	Unprotected dug well	No	No		Yes	No			1	0	0	0	0	Unprotected dug well	0	1	Control	0	2
0	17-09-2015 13:52:58 UTC	GUSG	17	Borehole with manual pump	12	No	No	Unprotected dug well	No	4	Yes	Protected dug well	No	No		Yes	No			1	0	0	1	0	Unprotected dug well	0	0	Control	0	2
0	17-09-2015 13:53:44 UTC	GUSG	10	Borehole with manual pump	12	No	No	Borehole with manual pump	No	12	No	Borehole with handpump	Yes			No	No			0	0	0	1	0	Borehole with handpump	0	0	Control	0	2
2.4	10-09-2015 14:48:27 UTC	GUSG	16	Borehole with manual pump	12	No	No	Borehole with manual pump	No	12	No	Borehole with handpump	Yes			No	No			1	1	1	1	0	Borehole with handpump	0	1	Intervention_2	1	2
100	10-09-2015 14:50:52 UTC	GUSG	16	Borehole with manual pump	12	No	No	Borehole with manual pump	No	12	No	Borehole with handpump	Yes			No	No			1	1	0	1	0	Rainwater collection	0	1	Intervention_2	1	2
48.3	10-09-2015 14:53:15 UTC	GUSG	8	Borehole with manual pump	12	No	No	Borehole with manual pump	No	12	No	Borehole with handpump	Yes			No	No			1	1	0	1	0	Borehole with handpump	0	1	Intervention_2	1	2
100	10-09-2015 14:45:04 UTC	GUSG	6	Borehole with manual pump	12	No	No	Borehole with manual pump	No	12	No	Borehole with handpump	Yes			No	No			1	1	1	1	0	Rainwater collection	0	1	Intervention_2	1	2
100	10-09-2015 14:42:46 UTC	GUSG	15	Borehole with manual pump	12	No	No	Borehole with manual pump	No	12	No	Borehole with handpump	Yes			No	No			1	1	1	1	0	Rainwater collection	0	1	Intervention_2	1	2
2.6	10-09-2015 13:01:59 UTC	GUSG	20	Borehole with manual pump	12	No	No	Borehole with manual pump	No	12	No	Borehole with handpump	Yes			No	No			1	1	1	1	0	Borehole with handpump	0	1	Intervention_2	1	2
3.4	15-09-2015 17:40:19 UTC	GUSG	9	Surface water	888	No	No	Borehole with manual pump	No	888	No	Borehole with handpump	Yes			No	No			0	0	0	0	0	Borehole with handpump	0	1	Control	0	2
100	15-09-2015 17:30:20 UTC	GUSG	12	Borehole with manual pump	6	No	No	Borehole with manual pump	No	6	No	Borehole with handpump	Yes			No	No			1	0	0	0	0	Borehole with handpump	0	1	Control	0	2
48.3	15-09-2015 17:25:47 UTC	GUSG	16	Borehole with manual pump	888	No	No	Borehole with manual pump	No	888	No	Borehole with handpump	Yes			No	No			0	0	0	0	0	Borehole with handpump	0	1	Control	0	2
100	15-09-2015 17:36:08 UTC	GUSG	14	Surface water	6	No	No	Borehole with manual pump	No	6	No	Borehole with handpump	No	No		No	No			1	0	0	0	0	Borehole with handpump	0	1	Control	0	2
100	01-10-2015 14:38:51 UTC	GUSG	17	Borehole with manual pump	888	No	No	Unprotected dug well	No	888	No	Unprotected dug well	Yes			Yes	Yes	150	777	1	0	1	1	0	Unprotected dug well	0	1	Intervention_2	1	2
100	01-10-2015 14:20:34 UTC	GUSG		Borehole with manual pump	888	No	No	Unprotected dug well	No	888	No	Unprotected dug well	Yes			Yes	No			1	0	1	1	0	Unprotected dug well	1	1	Intervention_2	1	2
100	01-10-2015 14:49:22 UTC	GUSG	25	Borehole with manual pump	888	No	No	Unprotected dug well	No	888	Yes	Rainwater collection	Yes			No	No			1	0	1	1	0	Unprotected dug well	0	1	Intervention_2	1	2
100	01-10-2015 15:00:17 UTC	GUSG	8	Borehole with manual pump	888	No	No	Unprotected dug well	No	888	No	Unprotected dug well	Yes			Yes	Yes	4	777	1	0	1	1	0	Unprotected dug well	1	1	Intervention_2	1	2
100	01-10-2015 16:56:27 UTC	GUSG	12	Borehole with manual pump	888	No	No	Unprotected dug well	Yes	888	Yes	Unprotected dug well	No	No		Yes	Yes		777	1	0	1	1	0	Unprotected dug well	1	1	Intervention_2	1	2
0	01-10-2015 16:43:20 UTC	GUSG	35	Borehole with manual pump	888	No	No	Unprotected dug well	Yes	888	Yes	Unprotected dug well	Yes			Yes	Yes	150	777	1	0	1	1	0	Rainwater collection	0	0	Intervention_2	1	2
13.6	03-09-2015 14:21:22 UTC	GUSG	15	Borehole with manual pump	6	No	No	Rainwater collection	No	888	Yes	Rainwater collection	No	Yes	2	Yes	No			1	0	1	1	0	Borehole with handpump		1	Intervention_2	1	2
0	03-09-2015 14:29:57 UTC	GUSG	10	Borehole with manual pump	2	No	No	Surface water	No	6	No	Rainwater collection	No	No		Yes	No			1	0	1	1	0	Rainwater collection	0	0	Intervention_2	1	2
100	03-09-2015 13:47:22 UTC	GUSG	13	Borehole with manual pump	6	No	No	Surface water	No	3	No	Surface water	No	No		Yes	No			1	1	1	1	0	Rainwater collection		1	Intervention_2	1	2
0	03-09-2015 13:49:48 UTC	GUSG	27	Borehole with manual pump	3	No	No	Surface water	No	9	No	Surface water	No	No		Yes	No			1	1	1	1	0	Rainwater collection	0	0	Intervention_2	1	2
100	03-09-2015 14:34:24 UTC	GUSG		Borehole with manual pump	6	No	No	Surface water	No	6	No	Surface water	Yes			Yes	No			1	0	1	1	0	Rainwater collection	0	1	Intervention_2	1	2
100	08-09-2015 15:25:58 UTC	GUSG	25	Borehole with manual pump	12	No	No	Borehole with manual pump	No	12	No	Borehole with handpump	Yes			No	No			0	0	0	1	0	Borehole with handpump	0	1			2
100	08-09-2015 15:10:28 UTC	GUSG	32	Borehole with manual pump	12	No	No	Borehole with manual pump	No	12	No	Borehole with handpump	Yes			No	No			0	0	0	1	0	Borehole with handpump	0	1	Control	0	2
0	08-09-2015 14:55:27 UTC	GUSG	17	Borehole with manual pump	12	No	No	Borehole with manual pump	No	12	No	Borehole with handpump	Yes			No	No			0	0	0	1	0	Borehole with handpump	0	0	Control	0	2
13.6	29-09-2015 18:13:15 UTC	GUSG	10	Borehole with manual pump	12	No	No	Borehole with manual pump	No	12	No	Borehole with handpump	Yes			No	Yes	3	1	0	0	0	0	0	Borehole with handpump	0	1	Control	0	2
100	29-09-2015 18:03:17 UTC	GUSG		Borehole with manual pump	9	Yes	No	Unprotected dug well	No	3	No	Borehole with handpump	Yes			No	Yes	3	1	0	0	0	1	0	Borehole with handpump	0	1	Control	0	2
13.6	29-09-2015 18:19:46 UTC	GUSG	7	Borehole with manual pump	7	No	No	Unprotected dug well	No	4	No	Borehole with handpump	Yes			No	Yes	3	1	1	1	0	0	0	Borehole with handpump	0	1	Control	0	2
13.6	29-09-2015 18:21:38 UTC	GUSG		Borehole with manual pump	10	Yes	No	Unprotected dug well	No	3	No	Borehole with handpump	Yes			No	No			1	1	0	1	0	Borehole with handpump	0	1	Control	0	2
0	29-09-2015 18:44:19 UTC	GUSG	6	Borehole with manual pump	12	No	No	Borehole with manual pump	No	12	No	Unprotected dug well	Yes			Yes	No			0	0	0	0	0	Unprotected dug well	0	0	Control	0	2
100	29-09-2015 11:59:03 UTC	GUSG	15	Public tap/standpipe	888	No	No	Borehole with manual pump	No	888	No	Borehole with handpump	Yes			Yes	Yes		888	1	0	0	0	0	Borehole with handpump		1	Control	0	2
0	29-09-2015 12:01:26 UTC	GUSG	14	Public tap/standpipe	888	No	No	Borehole with manual pump	No	888	No	Borehole with handpump	Yes			Yes	Yes	120	1	1	0	0	1	0	Rainwater collection	0	0	Control	0	2
100	07-10-2015 14:01:09 UTC	GUSG		Borehole with manual pump	888	No	No	Unprotected dug well	No	888	No	Unprotected dug well	No	No		Yes	No			0	0	0	1	0	Unprotected dug well	0	1	Control	0	2
100	07-10-2015 12:49:51 UTC	GUSG	23	Borehole with manual pump	888	No	No	Unprotected dug well	No	888	No	Unprotected dug well	No	No		Yes	No			1	1	0	1	0	Unprotected dug well	0	1	Control	0	2
100	07-10-2015 14:14:28 UTC	GUSG	23	Borehole with manual pump	888	No	No	Unprotected dug well	No	88	No	Unprotected dug well	No	No		Yes	No			1	1	0	1	0	Rainwater collection	0	1	Control	0	2
100	07-10-2015 14:07:42 UTC	GUSG	13	Borehole with manual pump	888	No	No	Unprotected dug well	No	888	No	Unprotected dug well	No	No		Yes	Yes	150	777	0	0	0	0	0	Rainwater collection	0	1	Control	0	2
100	07-10-2015 13:04:57 UTC	GUSG	9	Borehole with manual pump	888	No	No	Unprotected dug well	No	888	No	Unprotected dug well	No	No		Yes	No			0	0	0	1	0	Unprotected dug well	0	1	Control	0	2
100	07-10-2015 15:45:54 UTC	GUSG	14	Borehole with manual pump	888	No	No	Unprotected dug well	No	888	No	Rainwater collection	Yes			Yes	Yes	150	777	0	0	0	0	0	Rainwater collection	0	1	Control	0	2
100	29-09-2015 10:48:53 UTC	GUSG	25	Borehole with manual pump	12	Yes	No	Surface water	No	6	No	Surface water	No	No		Yes	No			0	0	0	0	0	Surface water (river- dam- lake- pond- stream- canal- irrigation channels)	0	1	Control	0	2
100	29-09-2015 11:47:21 UTC	GUSG	23	Borehole with manual pump	12	No	No	Surface water	No	8	No	Surface water	No	No		Yes	No			1	0	0	0	0	Surface water (river- dam- lake- pond- stream- canal- irrigation channels)	0	1	Control	0	2
100	29-09-2015 12:55:45 UTC	GUSG	14	Borehole with manual pump	12	No	No	Surface water	No	4	Yes	Surface water	No	No		Yes	No			0	0	0	1	0	Surface water (river- dam- lake- pond- stream- canal- irrigation channels)	0	1	Control	0	2
100	29-09-2015 12:57:36 UTC	GUSG	11	Borehole with manual pump	12	No	No	Surface water	No	4	Yes	Surface water	No	No		Yes	No			0	0	0	0	0	Surface water (river- dam- lake- pond- stream- canal- irrigation channels)	0	1	Control	0	2
100	29-09-2015 12:52:55 UTC	GUSG	13	Borehole with manual pump	12	No	No	Surface water	No	4	Yes	Surface water	No	No		Yes	No			1	0	0	1	0	Surface water (river- dam- lake- pond- stream- canal- irrigation channels)	0	1	Control	0	2
9.6	08-10-2015 15:53:35 UTC	GUSG		Borehole with manual pump	6	No	No	Unprotected dug well	No	6	No	Rainwater collection	No	No		No	No			1	1	1	1	0	Rainwater collection	0	1	Intervention_2	1	2
100	08-10-2015 16:01:16 UTC	GUSG	15	Borehole with manual pump	888	No	No	Unprotected dug well	No	5	No	Unprotected dug well	Yes			Yes	No			1	1	1	1	0	Unprotected dug well	0	1	Intervention_2	1	2
48.3	08-10-2015 15:57:09 UTC	GUSG	6	Borehole with manual pump	5	No	No	Surface water	No	2	No	Surface water	No	No		Yes	No			1	1	1	1	0	Surface water (river- dam- lake- pond- stream- canal- irrigation channels)	0	1	Intervention_2	1	2
13.6	08-10-2015 15:48:19 UTC	GUSG	18	Borehole with manual pump	4	No	No	Unprotected dug well	No	888	No	Rainwater collection	No	No		Yes	No			0	0	1	1	0	Rainwater collection	0	1	Intervention_2	1	2
100	08-10-2015 16:05:13 UTC	GUSG		Borehole with manual pump	6	No	No	Surface water	No	4	Yes	Surface water	No	No		Yes	No			1	1	1	1	0	Borehole with handpump	0	1	Intervention_2	1	2
1	17-09-2015 07:25:41 UTC	GUSG	14	Borehole with manual pump	6	No	No	Borehole with manual pump	No	5	No	Borehole with handpump	Yes			No	No			0	0	0	0	0	Borehole with handpump	0	1	Control	0	2
0	17-09-2015 07:32:52 UTC	GUSG	13	Borehole with manual pump	888	No	No	Borehole with manual pump	No	888	No	Borehole with handpump	No	No		No	No			1	0	0	0	0	Borehole with handpump	0	0	Control	0	2
48.3	17-09-2015 07:43:20 UTC	GUSG	16	Borehole with manual pump	6	No	No	Borehole with manual pump	No	6	No	Borehole with handpump	Yes			No	No			1	0	0	1	0	Borehole with handpump	0	1	Control	0	2
0	17-09-2015 07:39:25 UTC	GUSG	8	Borehole with manual pump	6	No	No	Borehole with manual pump	No	6	No	Borehole with handpump	Yes			No	No			1	0	0	1	0	Borehole with handpump	0	0	Control	0	2
0	17-09-2015 08:32:38 UTC	GUSG	37	Borehole with manual pump	4	Yes	No	Borehole with manual pump	No	2	Yes	Borehole with handpump	No	No		No	No			1	0	0	1	0	Borehole with handpump	0	0	Control	0	2
100	15-09-2015 15:30:02 UTC	GUSG	15					Borehole with manual pump	No	12	No	Borehole with handpump	Yes			No	No			0	0	0	1	0	Borehole with handpump	0	1	Control	0	2
100	15-09-2015 15:22:46 UTC	GUSG	26	Borehole with manual pump	12	No	No	Borehole with manual pump	No	12	No	Borehole with handpump	Yes			No	No			1	0	0	0	0	Rainwater collection	0	1	Control	0	2
100	15-09-2015 15:31:53 UTC	GUSG	18					Borehole with manual pump	No	12	No	Borehole with handpump	Yes			No	No			0	0	0	1	0	Rainwater collection	0	1	Control	0	2
100	15-09-2015 15:30:49 UTC	GUSG	18	Borehole with manual pump	12	No	No	Borehole with manual pump	No	12	No	Borehole with handpump	Yes			No	No			1	0	0	1	0	Borehole with handpump	0	1	Control	0	2
100	15-09-2015 15:24:19 UTC	GUSG	38	Borehole with manual pump	12	No	No	Rainwater collection	Yes	6	Yes	Borehole with handpump	Yes			No	No			0	0	0	0	0	Rainwater collection	0	1			2
100	08-10-2015 10:40:10 UTC	GUSG	14	Borehole with manual pump	888	No	No	Surface water	No	888	No	Surface water	Yes			Yes	No			0	0	0	0	0	Surface water (river- dam- lake- pond- stream- canal- irrigation channels)	0	1	Control	0	2
32.6	08-10-2015 11:38:06 UTC	GUSG	50	Borehole with manual pump	888	No	No	Surface water	No	888	No	Surface water	Yes			Yes	No			0	0	0	0	0	Surface water (river- dam- lake- pond- stream- canal- irrigation channels)	0	1	Control	0	2
100	08-10-2015 11:22:05 UTC	GUSG	7	Borehole with manual pump	888	No	No	Surface water	No	888	No	Surface water	No	No		Yes	No			0	0	0	1	0	Surface water (river- dam- lake- pond- stream- canal- irrigation channels)	0	1	Control	0	2
100	08-10-2015 10:40:42 UTC	GUSG	16	Borehole with manual pump	888	No	No	Surface water	No	888	No	Surface water	No	No		Yes	No			1	0	0	1	0	Surface water (river- dam- lake- pond- stream- canal- irrigation channels)	0	1	Control	0	2
100	08-10-2015 10:28:52 UTC	GUSG	41	Borehole with manual pump	888	No	No	Surface water	No	888	No	Surface water	No	No		Yes	No			1	0	0	1	0	Surface water (river- dam- lake- pond- stream- canal- irrigation channels)	0	1	Control	0	2
5.4	01-10-2015 00:10:30 UTC	GUSG	4	Borehole with manual pump	7	No	No	Unprotected dug well	No	4	No	Unprotected dug well	Yes			Yes	No			1	0	0	1	0	Unprotected dug well	0	1	Control	0	2
0	30-09-2015 23:54:51 UTC	GUSG	10	Borehole with manual pump	888	No	No	Unprotected dug well	No	6	No	Unprotected dug well	Yes			No	No			1	0	0	1	0	Unprotected dug well		0	Control	0	2
100	01-10-2015 00:22:30 UTC	GUSG	5	Borehole with manual pump	7	No	No	Unprotected dug well	No	4	No	Unprotected dug well	Yes			Yes	No			1	0	0	1	0	Unprotected dug well	0	1	Control	0	2
48.3	01-10-2015 00:37:57 UTC	GUSG	20	Borehole with manual pump	5	No	No	Unprotected dug well	No	5	No	Unprotected dug well	Yes			Yes	No			1	0	0	1	0	Unprotected dug well	0	1	Control	0	2
100	30-09-2015 22:56:33 UTC	GUSG	7	Borehole with manual pump	6	No	No	Unprotected dug well	No	5	No	Unprotected dug well	Yes			Yes	No			0	0	0	1	0	Unprotected dug well	0	1	Control	0	2
0	08-09-2015 12:14:27 UTC	GUSG	10	Borehole with manual pump	6	No	No	Unprotected dug well	No	6	No	Unprotected dug well	No	No		No	No			1	1	1	1	0	Unprotected dug well		0	Intervention_2	1	2
100	08-09-2015 11:40:59 UTC	GUSG	15	Borehole with manual pump	6	No	No	Unprotected dug well	No	6	No	Unprotected dug well	No	No		Yes	Yes	1	1	1	0	1	1	0	Borehole with handpump		1	Intervention_2	1	2
100	30-09-2015 13:12:37 UTC	GUSG	13	Borehole with manual pump	3	No	No	Surface water	No	6	No	Surface water	Yes			Yes	No			0	0	0	0	0	Surface water (river- dam- lake- pond- stream- canal- irrigation channels)	0	1	Control	0	2
100	30-09-2015 13:02:21 UTC	GUSG	10	Borehole with manual pump	4	No	No	Surface water	No	5	No	Surface water	Yes			No	No			0	0	0	0	0	Surface water (river- dam- lake- pond- stream- canal- irrigation channels)	0	1	Control	0	2
1.1	30-09-2015 13:19:43 UTC	GUSG	12	Borehole with manual pump	4	No	No	Surface water	No	8	No	Surface water	No	No		Yes	No			0	0	0	0	0	Surface water (river- dam- lake- pond- stream- canal- irrigation channels)	0	1	Control	0	2
100	30-09-2015 12:31:15 UTC	GUSG	25	Borehole with manual pump	6	No	No	Surface water	No	6	No	Surface water	No	No		Yes	No			0	0	0	0	0	Surface water (river- dam- lake- pond- stream- canal- irrigation channels)	0	1	Control	0	2
100	30-09-2015 13:06:08 UTC	GUSG		Borehole with manual pump	4	No	No	Surface water	No	8	No	Surface water	No	No		Yes	No			0	0	0	0	0	Surface water (river- dam- lake- pond- stream- canal- irrigation channels)	0	1	Control	0	2
100	30-09-2015 12:42:19 UTC	GUSG		Borehole with manual pump	3	No	No	Surface water	No	8	No	Surface water	No	No		Yes	No			0	0	0	0	0	Surface water (river- dam- lake- pond- stream- canal- irrigation channels)	0	1	Control	0	2
0	03-09-2015 14:25:25 UTC	GUSG	6	Borehole with manual pump	7	No	No	Unprotected dug well	No	5	Yes	Unprotected dug well	No	No		Yes	Yes		888	1	0	1	1	0	Unprotected dug well	0	0	Intervention_2	1	2
0	03-09-2015 14:34:29 UTC	GUSG	21	Borehole with manual pump	7	No	No	Unprotected dug well	No	5	Yes	Unprotected dug well	No	No		Yes	Yes	150	888	1	0	1	1	0	Rainwater collection	0	0	Intervention_2	1	2
0	03-09-2015 14:54:43 UTC	GUSG	13	Borehole with manual pump	888	No	No	Unprotected dug well	No	888	Yes	Unprotected dug well	Yes			Yes	Yes		888	1	0	1	1	0	Unprotected dug well	0	0	Intervention_2	1	2
100	03-09-2015 14:41:54 UTC	GUSG	13	Borehole with manual pump	888	No	No	Unprotected dug well	No	888	Yes	Unprotected dug well	No	Yes	4	Yes	No			1	0	1	1	0	Rainwater collection	0	1	Intervention_2	1	2
0	03-09-2015 14:15:29 UTC	GUSG	22	Borehole with manual pump	888	No	No	Unprotected dug well	No	888	Yes	Unprotected dug well	Yes			Yes	Yes	150	888	1	0	1	1	0	Unprotected dug well	0	0	Intervention_2	1	2
5.4	15-09-2015 12:41:14 UTC	GUSG	20	Borehole with manual pump	888	No	No	Borehole with manual pump	No	888	No	Borehole with handpump	Yes			No	Yes	7	2	0	0	0	1	0	Borehole with handpump	0	1	Control	0	2
0	15-09-2015 14:20:56 UTC	GUSG	9	Borehole with manual pump	888	No	No	Borehole with manual pump	No	888	No	Borehole with handpump	Yes			No	Yes	7	2	0	0	0	0	0	Borehole with handpump		0	Control	0	2
9.6	15-09-2015 12:52:27 UTC	GUSG		Borehole with manual pump	888	No	No	Borehole with manual pump	No	888	No	Borehole with handpump	Yes			No	No			0	0	0	0	0	Borehole with handpump	0	1	Control	0	2
0	15-09-2015 12:56:00 UTC	GUSG	18	Borehole with manual pump	12	No	No	Borehole with manual pump	No	12	No	Borehole with handpump	Yes			No	No			0	0	0	1	0	Borehole with handpump		0	Control	0	2
0	15-09-2015 12:58:36 UTC	GUSG	4	Borehole with manual pump	12	No	No	Borehole with manual pump	No	12	No	Borehole with handpump	Yes			No	No			1	0	0	1	0	Borehole with handpump		0	Control	0	2
100	15-09-2015 12:50:03 UTC	GUSG	9	Borehole with manual pump	12	No	No	Borehole with manual pump	No	12	No	Borehole with handpump	Yes			No	No			1	1	0	1	0	Borehole with handpump	0	1	Control	0	2
100	17-09-2015 10:18:08 UTC	GUSG	17	Borehole with manual pump	12	No	No	Borehole with manual pump	No	12	No	Borehole with handpump	Yes			No	No			1	0	0	1	0	Borehole with handpump	0	1	Control	0	2
32.6	17-09-2015 10:28:42 UTC	GUSG		Borehole with manual pump	12	No	No	Borehole with manual pump	No	12	No	Borehole with handpump	Yes			No	Yes	120	3	0	0	0	0	0	Rainwater collection	0	1	Control	0	2
48.3	17-09-2015 10:46:06 UTC	GUSG		Borehole with manual pump	12	No	No	Borehole with manual pump	No	12	No	Borehole with handpump	Yes			No	No			0	0	0	0	0	Surface water (river- dam- lake- pond- stream- canal- irrigation channels)	0	1	Control	0	2
0	17-09-2015 10:35:29 UTC	GUSG		Borehole with manual pump	12	No	No	Borehole with manual pump	No	12	No	Borehole with handpump	Yes			No	No			1	0	0	0	0	Surface water (river- dam- lake- pond- stream- canal- irrigation channels)	0	0	Control	0	2
100	17-09-2015 10:09:43 UTC	GUSG	16	Borehole with manual pump	12	No	No	Borehole with manual pump	No	12	No	Borehole with handpump	Yes			No	No			0	0	0	0	0	Rainwater collection	0	1	Control	0	2
48.3	10-09-2015 15:41:37 UTC	GUSG	25	Borehole with manual pump	7	No	No	Unprotected dug well	No	5	No	Unprotected dug well	No	No		Yes	No			1	1	1	1	0	Unprotected dug well		1	Intervention_2	1	2
100	13-10-2015 09:51:07 UTC	GUSG	24	Borehole with manual pump	12	No	No	Unprotected dug well	No	6	Yes	Unprotected dug well	No	No		No	No			1	0	1	1	0	Rainwater collection		1	Intervention_2	1	2
100	10-09-2015 14:54:13 UTC	GUSG		Borehole with manual pump	6	No	No	Unprotected dug well	No	6	No	Unprotected dug well	No	No		No	No			1	0	1	1	0	Unprotected dug well		1	Intervention_2	1	2
5.4	13-10-2015 09:45:49 UTC	GUSG		Borehole with manual pump	12	No	No	Unprotected dug well	No	6	Yes	Unprotected dug well	No	No		Yes	No			1	0	1	1	0	Unprotected dug well	0	1	Intervention_2	1	2
48.3	10-09-2015 15:02:14 UTC	GUSG	13	Borehole with manual pump	5	No	No	Unprotected dug well	No	888	No	Rainwater collection	No	No		Yes	No			1	0	1	1	0	Rainwater collection		1	Intervention_2	1	2
100	13-10-2015 09:44:41 UTC	GUSG	13	Borehole with manual pump	12	No	No	Unprotected dug well	No	6	Yes	Unprotected dug well	No	No		Yes	No			1	0	1	1	0	Unprotected dug well	0	1	Intervention_2	1	2
100	10-09-2015 16:00:06 UTC	GUSG	28	Borehole with manual pump	4	No	No	Unprotected dug well	No	5	No	Unprotected dug well	No	No		Yes	No			1	1	1	1	0	Unprotected dug well		1	Intervention_2	1	2
100	13-10-2015 09:44:05 UTC	GUSG	28	Borehole with manual pump	12	No	No	Unprotected dug well	No	6	Yes	Unprotected dug well	No	No		Yes	No			1	0	1	1	0	Unprotected dug well	0	1	Intervention_2	1	2
100	10-09-2015 15:51:51 UTC	GUSG	15	Borehole with manual pump	4	No	No	Unprotected dug well	No	8	No	Unprotected dug well	No	No		Yes	No			1	1	1	1	0	Unprotected dug well		1	Intervention_2	1	2
100	13-10-2015 09:49:48 UTC	GUSG	17	Borehole with manual pump	12	No	No	Unprotected dug well	No	6	Yes	Unprotected dug well	No	No		Yes	No			1	0	1	1	0	Unprotected dug well		1	Intervention_2	1	2
13.6	10-09-2015 15:13:38 UTC	GUSG	8	Borehole with manual pump	3	No	No	Borehole with manual pump	No	6	No	Borehole with handpump	Yes			No	No			1	0	1	1	0	Borehole with handpump		1	Intervention_2	1	2
100	13-10-2015 09:44:43 UTC	GUSG	8	Borehole with manual pump	12	No	No	Unprotected dug well	No	6	Yes	Unprotected dug well	No	No		Yes	No			1	0	1	1	0	Unprotected dug well	0	1	Intervention_2	1	2
13.6	22-09-2015 12:54:43 UTC	GUSG	17	Borehole with manual pump	6	No	No	Unprotected dug well	No	6	No	Unprotected dug well	Yes			No	No			0	0	0	0	0	Unprotected dug well	0	1	Intervention_2	1	2
0	22-09-2015 13:00:11 UTC	GUSG	26	Borehole with manual pump	6	No	No	Protected dug well without pump	No	6	No	Protected dug well	Yes			No	No			1	0	1	1	0	Protected dug well	0	0	Intervention_2	1	2
0	22-09-2015 14:32:57 UTC	GUSG	9	Borehole with manual pump	6	No	No	Unprotected dug well	No	3	No	Unprotected dug well	Yes			No	No			1	1	1	1	0	Unprotected dug well	0	0	Intervention_2	1	2
1.1	22-09-2015 13:05:53 UTC	GUSG	9	Borehole with manual pump	6	No	No	Unprotected dug well	No	6	No	Rainwater collection	No	No		Yes	No			1	0	1	1	0	Rainwater collection	0	1	Intervention_2	1	2
4.7	22-09-2015 13:10:48 UTC	GUSG	11	Borehole with manual pump	5	No	No	Unprotected dug well	No	6	No	Rainwater collection	No	Yes	3	Yes	Yes		777	1	0	1	1	0	Rainwater collection	0	1	Intervention_2	1	2
0	10-09-2015 12:38:26 UTC	GUSG	25	Borehole with manual pump	12	No	No	Borehole with manual pump	No	12	No	Borehole with handpump	Yes			No	No			0	0	0	1	0	Borehole with handpump	0	0	Control	0	2
100	10-09-2015 12:37:50 UTC	GUSG	888	Borehole with manual pump	888	No	No	Borehole with manual pump	No	888	No	Surface water	No	No		Yes	Yes	150	777	0	0	0	1	0	Surface water (river- dam- lake- pond- stream- canal- irrigation channels)	0	1	Control	0	2
0	10-09-2015 12:38:34 UTC	GUSG	28	Borehole with manual pump	12	Yes	No	Borehole with manual pump	No	12	No	Borehole with handpump	Yes			No	Yes	1	1	0	0	0	1	0	Borehole with handpump	0	0	Control	0	2
0	10-09-2015 12:37:29 UTC	GUSG	20	Borehole with manual pump	12	No	No	Borehole with manual pump	No	12	No	Borehole with handpump	Yes			No	No			0	0	0	1	0	Borehole with handpump	0	0	Control	0	2
0	10-09-2015 12:38:00 UTC	GUSG	14	Borehole with manual pump	12	No	No	Borehole with manual pump	No	12	No	Borehole with handpump	Yes			No	Yes		888	1	0	0	1	0	Borehole with handpump	0	0	Control	0	2
100	06-10-2015 13:54:04 UTC	GUSG	7	Borehole with manual pump	12	No	No	Borehole with manual pump	No	12	No	Borehole with handpump	Yes			No	No			0	0	0	0	0	Borehole with handpump	0	1	Intervention_2	1	2
2.6	06-10-2015 13:50:29 UTC	GUSG	35	Borehole with manual pump	12	No	No	Borehole with manual pump	No	12	No	Borehole with handpump	Yes			No	No			1	0	1	1	0	Borehole with handpump	0	1	Intervention_2	1	2
0	06-10-2015 14:07:58 UTC	GUSG	33	Borehole with manual pump	12	No	No	Borehole with manual pump	No	12	No	Borehole with handpump	Yes			No	No			1	0	1	1	0	Borehole with handpump	0	0	Intervention_2	1	2
0	06-10-2015 13:58:55 UTC	GUSG	8	Borehole with manual pump	12	No	No	Borehole with manual pump	No	12	No	Borehole with handpump	Yes			No	No			1	0	1	1	0	Borehole with handpump	0	0	Intervention_2	1	2
0	06-10-2015 13:54:41 UTC	GUSG	6	Borehole with manual pump	12	No	No	Borehole with manual pump	No	12	No	Borehole with handpump	Yes			No	No			1	0	0	1	0	Borehole with handpump	0	0	Intervention_2	1	2
100	06-10-2015 13:52:35 UTC	GUSG	10	Borehole with manual pump	12	No	No	Borehole with manual pump	No	12	No	Borehole with handpump	Yes			No	No			1	0	0	1	0	Borehole with handpump	0	1	Intervention_2	1	2
0	08-09-2015 11:42:34 UTC	GUSG	14	Borehole with manual pump	888	No	No	Unprotected dug well	No	888	No	Unprotected dug well	Yes			Yes	Yes	150	777	0	0	0	1	0	Unprotected dug well	0	0	Control	0	2
0	08-09-2015 13:28:16 UTC	GUSG	18	Borehole with manual pump	888	No	No	Unprotected dug well	Yes	888	No	Unprotected dug well	Yes			Yes	Yes	120	888	0	0	0	0	0	Unprotected dug well	0	0	Control	0	2
100	08-09-2015 12:49:11 UTC	GUSG	15	Borehole with manual pump	888	No	No	Unprotected dug well	Yes	888	No	Unprotected dug well	Yes			Yes	Yes	180	777	0	0	0	1	0	Unprotected dug well	0	1	Control	0	2
0	08-09-2015 11:36:22 UTC	GUSG	35	Borehole with manual pump	888	No	No	Unprotected dug well	No	888	No	Unprotected dug well	No	No		Yes	No			0	0	0	0	0	Unprotected dug well	0	0	Control	0	2
4	08-09-2015 13:33:21 UTC	GUSG	10	Borehole with manual pump	888	No	No	Unprotected dug well	No	888	No	Unprotected dug well	No	No		Yes	No			0	0	0	0	0	Unprotected dug well	0	1	Control	0	2
48.3	30-09-2015 13:17:41 UTC	GUSG	28	Borehole with manual pump	12	No	No	Borehole with manual pump	No	12	No	Borehole with handpump	Yes			No	Yes	3	2	1	0	0	1	0	Borehole with handpump	0	1	Control	0	2
13.6	30-09-2015 13:24:50 UTC	GUSG	15	Borehole with manual pump	12	No	No	Borehole with manual pump	No	12	No	Borehole with handpump	Yes			No	Yes	3	2	0	1	0	1	0	Borehole with handpump		1	Control	0	2
100	30-09-2015 13:10:19 UTC	GUSG	12	Borehole with manual pump	12	No	No	Borehole with manual pump	No	12	No	Borehole with handpump	Yes			No	No			0	0	0	0	0	Borehole with handpump		1	Control	0	2
100	30-09-2015 13:24:22 UTC	GUSG		Borehole with manual pump	12	No	No	Borehole with manual pump	No	12	No	Borehole with handpump	Yes			No	No			1	0	0	0	0	Borehole with handpump	0	1	Control	0	2
13.6	08-10-2015 15:26:51 UTC	GUSG	12	Borehole with manual pump	12	No	No	Borehole with manual pump	No	12	No	Borehole with handpump	Yes			No	No			1	0	1	1	0	Rainwater collection	0	1	Intervention_2	1	2
48.3	08-10-2015 15:32:11 UTC	GUSG	11	Borehole with manual pump	12	No	No	Borehole with manual pump	No	12	No	Borehole with handpump	Yes			No	No			1	0	1	1	0	Rainwater collection	0	1	Intervention_2	1	2
1.5	08-10-2015 15:27:39 UTC	GUSG	37	Borehole with manual pump	12	No	No	Borehole with manual pump	No	12	No	Borehole with handpump	Yes			No	No			1	0	1	1	0	Borehole with handpump	0	1	Intervention_2	1	2
	08-10-2015 15:20:59 UTC	GUSG	16	Borehole with manual pump	12	No	No	Borehole with manual pump	No	12	No	Borehole with handpump	Yes			No	No			1	0	1	1	0	Rainwater collection	0		Intervention_2	1	2
100	08-10-2015 15:30:27 UTC	GUSG	14	Borehole with manual pump	12	No	No	Borehole with manual pump	No	12	No	Borehole with handpump	Yes			No	No			1	0	1	1	0	Borehole with handpump	0	1	Intervention_2	1	2
0	06-10-2015 13:46:27 UTC	GUSG		Borehole with manual pump	12	No	No	Borehole with manual pump	No	12	No	Borehole with handpump	Yes			No	No			1	1	1	1	0	Borehole with handpump	0	0	Intervention_2	1	2
100	06-10-2015 13:02:55 UTC	GUSG	7	Borehole with manual pump	12	No	No	Unprotected dug well	No	888	No	Unprotected dug well	Yes			Yes	Yes	150	888	0	0	0	0	0	Unprotected dug well	0	1	Control	0	2
0	06-10-2015 12:36:13 UTC	GUSG	30	Borehole with manual pump	888	No	No	Unprotected dug well	No	888	No	Unprotected dug well	No	No		Yes	No			0	0	0	1	0	Rainwater collection	0	0	Control	0	2
48.3	22-09-2015 12:56:21 UTC	GUSG	8	Unprotected dug well	5	No	No	Unprotected dug well	No	6	No	Unprotected dug well	Yes			Yes	No			1	0	1	1	0	Unprotected dug well	0	1	Intervention_2	1	2
100	22-09-2015 12:03:21 UTC	GUSG	22	Borehole with manual pump	888	No	No	Unprotected dug well	No	888	No	Unprotected dug well	Yes			Yes	Yes	120	1	1	0	1	1	0	Unprotected dug well	0	1	Intervention_2	1	2
100	22-09-2015 12:45:46 UTC	GUSG	10	Unprotected dug well	5	Yes	No	Unprotected dug well	No	888	No	Unprotected dug well	Yes			Yes	Yes		777	1	0	1	1	0	Unprotected dug well	0	1	Intervention_2	1	2
100	22-09-2015 12:06:00 UTC	GUSG	13	Borehole with manual pump	888	No	No	Unprotected dug well	No	888	No	Unprotected dug well	Yes			Yes	Yes	120	777	1	0	1	1	0	Unprotected dug well	0	1	Intervention_2	1	2
100	22-09-2015 12:50:31 UTC	GUSG	13	Unprotected dug well	3	Yes	No	Unprotected dug well	No	888	No	Unprotected dug well	Yes			Yes	Yes		777	1	0	1	1	0	Unprotected dug well	0	1	Intervention_2	1	2
0	01-10-2015 13:49:21 UTC	GUSG	14	Borehole with manual pump	12	No	No	Borehole with manual pump	No	12	No	Borehole with handpump	Yes			No	Yes	7	1	1	0	1	1	0	Borehole with handpump	0	0	Intervention_2	1	2
100	01-10-2015 12:13:21 UTC	GUSG	18	Borehole with manual pump	12	No	No	Borehole with manual pump	No	12	No	Borehole with handpump	Yes			No	No			1	1	1	1	0	Borehole with handpump	0	1	Intervention_2	1	2
0	01-10-2015 12:09:09 UTC	GUSG	20	Borehole with manual pump	12	No	No	Rainwater collection	Yes	8	Yes	Borehole with handpump	Yes			No	No			1	1	1	1	0	Rainwater collection	0	0	Intervention_2	1	2
100	01-10-2015 13:56:29 UTC	GUSG	22	Borehole with manual pump	12	No	No	Borehole with manual pump	No	12	No	Borehole with handpump	Yes			No	Yes	7	1	1	0	1	1	0	Borehole with handpump	0	1	Intervention_2	1	2
100	01-10-2015 12:16:25 UTC	GUSG	10	Borehole with manual pump	12	No	No	Borehole with manual pump	No	12	No	Borehole with handpump	Yes			No	No			1	1	1	1	0	Borehole with handpump	0	1	Intervention_2	1	2
0	01-10-2015 13:52:06 UTC	GUSG		Borehole with manual pump	12	No	No	Borehole with manual pump	No	12	No	Borehole with handpump	Yes			No	Yes	7	1	1	0	1	1	0	Borehole with handpump	0	0	Intervention_2	1	2
0	22-09-2015 14:09:55 UTC	GUSG		Borehole with manual pump	12	No	No	Borehole with manual pump	No	12	No	Unprotected dug well	No	No		Yes	No			1	0	1	1	0	Protected dug well	0	0	Intervention_2	1	2
0	22-09-2015 14:08:12 UTC	GUSG	5	Borehole with manual pump	12	No	No	Borehole with manual pump	No	12	No	Unprotected dug well	Yes			Yes	No			1	0	1	1	0	Unprotected dug well	0	0	Intervention_2	1	2
0	22-09-2015 14:11:34 UTC	GUSG	7	Borehole with manual pump	12	No	No	Borehole with manual pump	No	12	No	Unprotected dug well	No	No		Yes	No			1	0	1	1	0	Unprotected dug well	0	0	Intervention_2	1	2
0	01-10-2015 16:39:57 UTC	GUSG	13	Borehole with manual pump	6	No	No	Borehole with manual pump	No	6	No	Borehole with handpump	Yes			No	No			1	1	1	1	0	Borehole with handpump	0	0	Intervention_2	1	2
0	01-10-2015 15:56:42 UTC	GUSG	18	Borehole with manual pump	6	No	No	Surface water	No	6	No	Surface water	No	No		Yes	No			1	1	1	1	0	Rainwater collection	0	0	Intervention_2	1	2
0	01-10-2015 16:25:09 UTC	GUSG	19	Borehole with manual pump	6	No	No	Surface water	No	6	No	Surface water	No	No		Yes	No			1	1	1	1	0	Rainwater collection	0	0	Intervention_2	1	2
1.1	01-10-2015 16:32:22 UTC	GUSG	21	Borehole with manual pump	6	No	No	Unprotected dug well	No	6	No	Unprotected dug well	No	No		Yes	No			1	1	1	1	0	Borehole with handpump	0	1	Intervention_2	1	2
0	01-10-2015 16:08:52 UTC	GUSG	30	Borehole with manual pump	6	No	No	Borehole with manual pump	No	6	No	Borehole with handpump	Yes			No	No			1	1	1	1	0	Rainwater collection	0	0	Intervention_2	1	2
2.6	10-09-2015 11:08:29 UTC	GUSG	31	Borehole with manual pump	888	No	No	Unprotected dug well	No	888	No	Borehole with handpump	Yes			No	No			1	1	0	1	0	Rainwater collection		1	Control	0	2
100	10-09-2015 11:09:52 UTC	GUSG	28	Borehole with manual pump	888	No	No	Borehole with manual pump	No	888	No	Borehole with handpump	Yes			No	No			1	0	0	1	0	Borehole with handpump	0	1	Control	0	2
100	10-09-2015 13:04:49 UTC	GUSG	12	Borehole with manual pump	888	No	No	Rainwater collection	Not applicable	5	Yes	Rainwater collection	Yes			Yes	Yes	150	777	1	0	0	0	0	Rainwater collection	0	1	Control	0	2
100	10-09-2015 12:07:35 UTC	GUSG	9	Borehole with manual pump	888	No	No	Borehole with manual pump	No	888	No	Borehole with handpump	Yes			No	No			1	0	0	0	0	Borehole with handpump		1	Control	0	2
100	10-09-2015 11:58:21 UTC	GUSG	24	Borehole with manual pump	888	No	No	Rainwater collection	Yes	888	No	Borehole with handpump	Yes			No	No			0	0	0	1	0	Borehole with handpump		1	Control	0	2
13.6	10-09-2015 12:52:41 UTC	GUSG	37	Borehole with manual pump	888	No	No	Borehole with manual pump	No	888	No	Borehole with handpump	Yes			No	No			1	1	0	1	0	Borehole with handpump		1	Control	0	2
48.3	30-09-2015 12:33:41 UTC	GUSG	33	Borehole with manual pump	12	No	No	Borehole with manual pump	No	12	No	Borehole with handpump	Yes			No	Yes	7	2	1	1	0	0	0	Rainwater collection	0	1	Control	0	2
13.6	30-09-2015 13:03:16 UTC	GUSG	32	Borehole with manual pump	12	No	No	Borehole with manual pump	No	12	No	Borehole with handpump	Yes			No	Yes	4	2	1	0	0	0	0	Rainwater collection	0	1	Control	0	2
4.7	30-09-2015 12:43:08 UTC	GUSG	14	Borehole with manual pump	12	No	No	Borehole with manual pump	No	12	No	Borehole with handpump	Yes			No	Yes	4	2	1	0	0	1	0	Borehole with handpump	0	1	Control	0	2
48.3	30-09-2015 12:58:48 UTC	GUSG	9	Borehole with manual pump	12	No	No	Borehole with manual pump	No	12	No	Borehole with handpump	Yes			No	Yes	7	888	1	0	0	1	0	Borehole with handpump	0	1	Control	0	2
100	30-09-2015 12:52:52 UTC	GUSG	19	Borehole with manual pump	12	No	No	Borehole with manual pump	No	12	No	Borehole with handpump	Yes			No	Yes	3	888	1	0	0	0	0	Borehole with handpump	0	1	Control	0	2
0	16-10-2015 12:34:27 UTC	KARG	22	Public tap/standpipe	12	No	Yes	Public tap/standpipe	Yes	12	No	Public tap/standpipe	Yes			No	No			1	0	1	1	0	Rainwater collection	0	0	Intervention_2	1	2
0	16-10-2015 14:00:26 UTC	KARG	29	Public tap/standpipe	12	No	No	Public tap/standpipe	No	12	No	Public tap/standpipe	Yes			No	No			1	0	1	1	0	Rainwater collection	0	0	Intervention_2	1	2
	26-10-2015 08:11:48 UTC	KARG	10	Borehole with manual pump	12	No	No	Borehole with manual pump	No	12	No	Borehole with handpump	Yes			No	No			1	1	0	1	0	Borehole with handpump			Control	0	2
	23-10-2015 13:54:47 UTC	KARG	14	Borehole with manual pump	12	No	No	Borehole with manual pump	No	12	No	Borehole with handpump	Yes			No	No			1	0	0	1	0	Borehole with handpump			Control	0	2
	23-10-2015 13:39:52 UTC	KARG	16	Borehole with manual pump	12	No	No	Borehole with manual pump	No	12	No	Borehole with handpump	Yes			No	No			1	0	0	1	0	Surface water (river- dam- lake- pond- stream- canal- irrigation channels)			Control	0	2
	23-10-2015 11:29:10 UTC	KARG	17	Borehole with manual pump	12	No	No	Borehole with manual pump	No	12	No	Borehole with handpump	Yes			No	No			1	0	0	1	0	Borehole with handpump			Control	0	2
	23-10-2015 11:27:23 UTC	KARG	8	Borehole with manual pump	12	Yes	No	Borehole with manual pump	No	12	No	Borehole with handpump	Yes			No	No			1	0	0	1	0	Borehole with handpump	0		Control	0	2
	23-10-2015 13:45:02 UTC	KARG	20	Borehole with manual pump	12	No	No	Borehole with manual pump	No	12	No	Borehole with handpump	Yes			No	No			1	1	0	1	0	Borehole with handpump			Control	0	2
0	16-10-2015 11:29:26 UTC	KARG	18	Borehole with manual pump	7	No	No	Borehole with manual pump	No	4	No	Borehole with handpump	Yes			No	Yes	90	4	1	1	1	1	0	Rainwater collection	0	0	Intervention_2	1	2
0	16-10-2015 11:24:10 UTC	KARG	18	Borehole with manual pump	12	Yes	No	Borehole with manual pump	No	12	No	Borehole with handpump	Yes			No	Yes	240	2	1	1	1	1	0	Rainwater collection	0	0	Intervention_2	1	2
48.3	16-10-2015 11:18:16 UTC	KARG	14	Borehole with manual pump	6	Yes	No	Borehole with manual pump	No	4	Yes	Borehole with handpump	No	No		No	Yes	240	2	0	0	0	1	0	Borehole with handpump	0	1	Intervention_2	1	2
	21-10-2015 13:03:05 UTC	KARG	14	Borehole with manual pump	12	No	No	Borehole with manual pump	No	12	No	Borehole with handpump	Yes			No	Yes	240	2	1	1	1	1	0	Borehole with handpump	0		Intervention_2	1	2
1.2	16-10-2015 11:32:30 UTC	KARG	18	Borehole with manual pump	12	No	No	Borehole with manual pump	No	12	No	Borehole with handpump	No	No		No	Yes	240	3	1	1	1	1	0	Rainwater collection	0	1	Intervention_2	1	2
0	16-10-2015 11:14:15 UTC	KARG	15	Borehole with manual pump	12	No	No	Borehole with manual pump	No	12	No	Borehole with handpump	Yes			No	Yes	180	3	1	1	1	1	0	Borehole with handpump	0	0	Intervention_2	1	2
48.3	16-10-2015 11:10:41 UTC	KARG	20	Borehole with manual pump	6	Yes	No	Borehole with manual pump	No	10	No	Borehole with handpump	No	No		No	Yes	30	3	0	0	0	0	0	Borehole with handpump	0	1	Intervention_2	1	2
13.6	17-10-2015 15:47:39 UTC	KARG	13	Borehole with manual pump	12	No	No	Borehole with manual pump	No	12	No	Borehole with handpump	Yes			No	No			1	0	1	1	0	Rainwater collection	0	1	Intervention_2	1	2
48.3	17-10-2015 10:14:19 UTC	KARG	15	Surface water	5	Yes	No	Surface water	No	4	No	Surface water	No	No		Yes	Not applicable			1	0	1	1	0	Public tap/standpipe	0	1	Intervention_2	1	2
4.7	17-10-2015 10:11:13 UTC	KARG	15	Public tap/standpipe	888	Yes	No	Public tap/standpipe	No	888	No	Public tap/standpipe	Yes			No	Yes	4	3	1	0	1	1	0	Rainwater collection	0	1	Intervention_2	1	2
1.5	17-10-2015 10:06:59 UTC	KARG	13	Public tap/standpipe	888	No	No	Surface water	No	888	No	Public tap/standpipe	Yes			No	No			1	0	1	1	0	Borehole with handpump	0	1	Intervention_2	1	2
13.6	17-10-2015 10:22:48 UTC	KARG	31	Borehole with manual pump	12	Yes	No	Borehole with manual pump	No	12	No	Borehole with handpump	Yes			No	Yes	30	3	1	0	1	1	0	Borehole with handpump		1	Intervention_2	1	2
48.3	17-10-2015 10:03:02 UTC	KARG	46	Borehole with manual pump	888	No	No	Public tap/standpipe	No	888	No	Public tap/standpipe	Yes			No	Yes	7	1	1	1	0	1	0	Rainwater collection	0	1	Intervention_2	1	2
100	10-09-2015 12:37:41 UTC	NLGU01	26	Borehole with manual pump	12	No	No	Borehole with manual pump	No	12	No	Surface water	No	Yes	888	Yes	Yes		777	1	0	0	1	0	Surface water (river- dam- lake- pond- stream- canal- irrigation channels)	0	1			2
	05-06-2015 12:36:42 UTC	SAVL	20	Surface water	6	No	No	Unprotected dug well	No	6	Yes	Surface water	Yes			Yes	No			1	0	0	0	0	Surface water (river- dam- lake- pond- stream- canal- irrigation channels)	0				2
100	07-05-2015 10:57:34 UTC	SAVL		Surface water	888	No	No	Surface water	No	888	No	Surface water	Yes			No	No			1	0	1	1	0	Surface water (river- dam- lake- pond- stream- canal- irrigation channels)	0	1	Intervention_2	1	2
100	07-05-2015 11:29:15 UTC	SAVL		Surface water	888	No	No	Surface water	No	888	No	Surface water	Yes			No	No			1	0	1	1	0	Surface water (river- dam- lake- pond- stream- canal- irrigation channels)	0	1	Intervention_2	1	2
100	07-05-2015 12:40:13 UTC	SAVL	6	Surface water	888	No	No	Surface water	No	888	No	Surface water	Yes			No	No			1	0	1	1	0	Surface water (river- dam- lake- pond- stream- canal- irrigation channels)	0	1	Intervention_2	1	2
100	07-05-2015 12:41:05 UTC	SAVL		Surface water	12	No	No	Rainwater collection	Not applicable	5	Not applicable	Surface water	Yes			No	No			0	1	0	0	0	Surface water (river- dam- lake- pond- stream- canal- irrigation channels)	0	1	Intervention_2	1	2
100	07-05-2015 12:10:15 UTC	SAVL		Surface water	888	No	No	Surface water	No	888	No	Surface water	Yes			No	No			1	0	0	1	0	Surface water (river- dam- lake- pond- stream- canal- irrigation channels)	0	1	Intervention_2	1	2
100	07-05-2015 11:29:43 UTC	SAVL	17	Surface water	12	No	No	Surface water	No	12	No	Surface water	Yes			No	No			1	1	1	1	0	Surface water (river- dam- lake- pond- stream- canal- irrigation channels)	0	1	Intervention_2	1	2
48.3	05-05-2015 09:32:42 UTC	SAVL	23	Borehole with manual pump	12	No	No	Borehole with manual pump	No	12	No	Borehole with handpump	Yes			No	No			1	0	0	1	0	Borehole with handpump	0	1	Control	0	2
1.5	05-05-2015 10:05:00 UTC	SAVL	16	Borehole with manual pump	12	No	No	Borehole with manual pump	No	12	No	Borehole with handpump	Yes			No	No			0	0	0	0	0	Borehole with handpump	0	1	Control	0	2
13.6	05-05-2015 10:04:16 UTC	SAVL		Borehole with manual pump	12	No	No	Borehole with manual pump	No	12	No	Borehole with handpump	Yes			No	No			1	0	0	1	0	Borehole with handpump	0	1	Control	0	2
100	07-05-2015 11:02:10 UTC	SAVL	37	Surface water	4	Yes	No	Surface water	No	5	No	Surface water	Yes			No	No			0	0	0	1	0	Surface water (river- dam- lake- pond- stream- canal- irrigation channels)		1	Control	0	2
32.6	07-05-2015 11:13:41 UTC	SAVL	29	Borehole with manual pump	4	No	No	Surface water	No	6	No	Borehole with handpump	Yes			No	Yes	14	1	1	0	0	0	0	Borehole with handpump		1	Control	0	2
0	07-05-2015 11:49:11 UTC	SAVL	7	Borehole with manual pump	12	Yes	No	Surface water	No	4	No	Borehole with handpump	No	Yes	5	No	Yes	7	3	0	0	0	1	0	Surface water (river- dam- lake- pond- stream- canal- irrigation channels)	0	0	Control	0	2
100	07-05-2015 11:45:14 UTC	SAVL	11	Borehole with manual pump	4	No	No	Surface water	No	7	No	Borehole with handpump	Yes			No	Yes	7	1	1	0	0	1	0	Borehole with handpump	0	1	Control	0	2
100	07-05-2015 13:06:11 UTC	SAVL	10	Borehole with manual pump	12	No	No	Borehole with manual pump	No	12	No	Borehole with handpump	Yes			No	Yes	4	1	1	0	0	1	0	Borehole with handpump	0	1	Control	0	2
100	07-05-2015 13:43:16 UTC	SAVL		Borehole with manual pump	12	Yes	No	Borehole with manual pump	No	12	No	Borehole with handpump	Yes			No	No			1	0	0	0	0	Borehole with handpump	0	1	Control	0	2
2.4	07-05-2015 13:04:44 UTC	SAVL	15	Borehole with manual pump	12	No	No	Borehole with manual pump	No	12	No	Borehole with handpump	Yes			No	No			1	0	0	0	0	Borehole with handpump	0	1	Control	0	2
100	07-05-2015 13:06:00 UTC	SAVL	20	Borehole with manual pump	12	No	No	Borehole with manual pump	No	12	No	Borehole with handpump	Yes			No	Yes	7	1	1	0	0	1	0	Borehole with handpump	0	1	Control	0	2
100	07-05-2015 13:41:01 UTC	SAVL	11	Borehole with manual pump	12	No	No	Borehole with manual pump	No	12	No	Borehole with handpump	Yes			No	Yes	4	2	1	0	0	1	0	Borehole with handpump	0	1	Control	0	2
13.6	12-05-2015 15:15:20 UTC	SAVL	11	Borehole with manual pump	12	No	No	Borehole with manual pump	No	12	No	Borehole with handpump	Yes			No	No			1	0	1	1	0	Borehole with handpump	0	1	Intervention_2	1	2
3.4	12-05-2015 14:54:47 UTC	SAVL	16	Borehole with manual pump	6	No	No	Borehole with manual pump	No	6	No	Borehole with handpump	Yes			No	No			1	0	0	1	0	Borehole with handpump	0	1	Intervention_2	1	2
13.6	12-05-2015 14:57:12 UTC	SAVL	14									Borehole with handpump	Yes			No	No			1	0	0	1	0	Borehole with handpump	0	1	Intervention_2	1	2
100	12-05-2015 14:56:20 UTC	SAVL	18	Borehole with manual pump	6	No	No	Borehole with manual pump	No	6	No	Borehole with handpump	Yes			No	No			1	0	0	1	0	Borehole with handpump	0	1	Intervention_2	1	2
0	14-05-2015 16:05:11 UTC	SAVL	6	Public tap/standpipe	12	No	No	Public tap/standpipe	No	12	No	Public tap/standpipe	Yes			No	No			1	0	1	1	0	Public tap/standpipe	0	0	Intervention_2	1	2
0	14-05-2015 14:09:42 UTC	SAVL	20	Public tap/standpipe	12	No	No	Public tap/standpipe	No	12	Yes	Public tap/standpipe	Yes			No	Yes	14	1	1	0	1	1	0	Public tap/standpipe		0	Intervention_2	1	2
	14-05-2015 14:58:01 UTC	SAVL		Public tap/standpipe	888	Yes	No	Public tap/standpipe	No	12	Yes	Public tap/standpipe	Yes			No	No			1	0	1	1	0	Public tap/standpipe			Intervention_2	1	2
32.6	14-05-2015 14:39:08 UTC	SAVL	14	Public tap/standpipe	12	No	No	Public tap/standpipe	No	12	No	Public tap/standpipe	Yes			No	No			1	0	1	1	0	Public tap/standpipe	0	1	Intervention_2	1	2
100	05-05-2015 10:50:34 UTC	SAVL	12	Surface water	12	No	No	Surface water	No	12	No	Borehole with handpump	Yes			No	No			1	0	1	1	0	Surface water (river- dam- lake- pond- stream- canal- irrigation channels)	0	1	Intervention_1	1	2
13.6	05-05-2015 12:26:13 UTC	SAVL		Surface water	12	No	No	Surface water	No	12	No	Surface water	Yes			No	No			0	0	0	0	0	Surface water (river- dam- lake- pond- stream- canal- irrigation channels)	0	1	Intervention_1	1	2
100	05-05-2015 12:30:18 UTC	SAVL		Surface water	12	No	No	Surface water	No	12	No	Surface water	Yes			No	No			1	0	1	1	0	Public tap/standpipe	0	1	Intervention_1	1	2
0	05-05-2015 11:32:27 UTC	SAVL	12	Surface water	12	No	No	Surface water	No	12	No	Surface water	Yes			No	No			1	0	1	0	0	Surface water (river- dam- lake- pond- stream- canal- irrigation channels)	0	0	Intervention_1	1	2
0	05-05-2015 11:12:20 UTC	SAVL	10	Surface water	12	No	No	Surface water	No	12	No	Surface water	Yes			No	No			1	0	1	1	0	Rainwater collection	0	0	Intervention_1	1	2
100	21-05-2015 12:10:57 UTC	SAVL	13	Public tap/standpipe	6	No	No	Public tap/standpipe	No	6	No	Surface water	Yes			No	No			0	0	0	0	0	Surface water (river- dam- lake- pond- stream- canal- irrigation channels)		1	Control	0	2
0	21-05-2015 13:15:23 UTC	SAVL	6	Surface water	6	No	No	Surface water	No	6	No	Surface water	Yes			No	No			1	0	1	1	0	Surface water (river- dam- lake- pond- stream- canal- irrigation channels)		0	Control	0	2
0	21-05-2015 14:17:34 UTC	SAVL	14	Surface water	6	No	No	Surface water	No	6	No	Surface water	Yes			No	No			1	0	0	1	0	Rainwater collection		0	Control	0	2
3.4	12-05-2015 11:20:35 UTC	SAVL	11	Public tap/standpipe	888	Yes	No	Public tap/standpipe	No	888	No	Public tap/standpipe	No	No		No	No			1	0	1	1	0	Public tap/standpipe	0	1	Intervention_1	1	2
13.6	12-05-2015 12:55:31 UTC	SAVL	12	Public tap/standpipe	888	Yes	No	Public tap/standpipe	No	888	Yes	Public tap/standpipe	No	No		No	Yes	2	888	1	0	1	1	0	Public tap/standpipe	0	1	Intervention_1	1	2
48.3	12-05-2015 12:47:03 UTC	SAVL	12	Public tap/standpipe	888	Yes	No	Public tap/standpipe	No	888	No	Public tap/standpipe	No	No		No	No			1	0	1	1	0	Public tap/standpipe		1	Intervention_1	1	2
0	12-05-2015 11:52:48 UTC	SAVL		Public tap/standpipe	888	Yes	No	Public tap/standpipe	No	888	Yes	Public tap/standpipe	No	No		No	No			1	0	1	1	0	Public tap/standpipe	0	0	Intervention_1	1	2
100	19-05-2015 14:44:38 UTC	SAVL	15	Surface water	3	No	No	Surface water	No	888	No	Surface water	Yes			No	No			0	0	0	1	0	Surface water (river- dam- lake- pond- stream- canal- irrigation channels)	0	1	Control	0	2
100	19-05-2015 14:46:06 UTC	SAVL	11	Surface water	3	No	No	Pay another person to fetch/ buy filled containers from a vendor	No	3	No	Surface water	Yes			No	No			0	1	0	0	0	Bottled water- sachet water- or "pure water (sachet water)"	0	1	Control	0	2
0	19-05-2015 14:44:09 UTC	SAVL	11	Surface water	12	No	No	Unprotected dug well	No	6	Yes	Surface water	Yes			No	No			0	1	0	0	0	Surface water (river- dam- lake- pond- stream- canal- irrigation channels)	0	0	Control	0	2
1.5	14-05-2015 12:14:20 UTC	SAVL	17	Borehole with manual pump	888	No	No	Borehole with manual pump	No	888	No	Borehole with handpump	Yes			No	No			1	0	1	1	0	Borehole with handpump		1	Intervention_2	1	2
13.6	14-05-2015 11:47:49 UTC	SAVL	17	Borehole with manual pump	888	No	No	Borehole with manual pump	No	888	No	Borehole with handpump	Yes			No	No			1	0	1	1	0	Borehole with handpump		1	Intervention_2	1	2
0	14-05-2015 13:24:53 UTC	SAVL	10	Borehole with manual pump	888	No	No	Rainwater collection	Yes	888	No	Borehole with handpump	Yes			No	No			1	0	1	1	0	Rainwater collection		0	Intervention_2	1	2
0	14-05-2015 12:54:47 UTC	SAVL	22	Borehole with manual pump	12	Yes	No	Rainwater collection	No	12	Yes	Borehole with handpump	Yes			Yes	Yes	60	1	1	1	1	1	0	Borehole with handpump		0	Intervention_2	1	2
100	14-05-2015 12:55:13 UTC	SAVL	10	Borehole with manual pump	12	Yes	Yes	Borehole with manual pump	No	12	Yes	Borehole with handpump	No	No		Yes	Yes	60	1	1	1	1	1	0	Borehole with handpump		1	Intervention_2	1	2
100	19-05-2015 14:00:54 UTC	SAVL	19	Borehole with manual pump	888	Yes	No	Borehole with manual pump	No	888	Yes	Borehole with handpump	No	No		No	Yes	2	777	1	0	0	1	0	Borehole with handpump	0	1	Control	0	2
100	19-05-2015 14:02:17 UTC	SAVL	16	Borehole with manual pump	12	Yes	No	Borehole with manual pump	No	12	No	Borehole with handpump	No	No		No	Yes	7	777	1	0	0	1	0	Borehole with handpump	0	1	Control	0	2
100	21-05-2015 13:53:19 UTC	SAVL	16	Borehole with manual pump	12	No	No	Rainwater collection	Not applicable	5	No	Borehole with handpump	Yes			No	Yes	14	2	1	0	0	0	0	Borehole with handpump	0	1	Control	0	2
100	21-05-2015 13:58:56 UTC	SAVL	15	Borehole with manual pump	12	No	No	Borehole with manual pump	No	12	No	Borehole with handpump	Yes			No	No			0	0	0	1	0	Borehole with handpump	0	1	Control	0	2
100	21-05-2015 12:14:16 UTC	SAVL	13	Borehole with manual pump	12	No	No	Borehole with manual pump	No	12	No	Borehole with handpump	Yes			No	No			1	0	0	1	0	Borehole with handpump	0	1	Control	0	2
100	21-05-2015 12:43:51 UTC	SAVL		Borehole with manual pump	12	No	No	Borehole with manual pump	No	12	No	Borehole with handpump	Yes			No	No			1	0	0	1	0	Borehole with handpump	0	1	Control	0	2
100	21-05-2015 13:21:31 UTC	SAVL	13	Borehole with manual pump	12	No	No	Borehole with manual pump	No	12	No	Borehole with handpump	Yes			No	No			1	0	0	1	0	Borehole with handpump	0	1	Control	0	2
3.4	19-05-2015 13:57:46 UTC	SAVL	21	Borehole with manual pump	5	Yes	No	Borehole with manual pump	No	4	No	Borehole with handpump	No	No		Yes	Yes	6	1	1	0	0	1	0	Borehole with handpump	0	1	Control	0	2
0	19-05-2015 13:57:58 UTC	SAVL	17	Borehole with manual pump	5	Yes	No	Borehole with manual pump	No	6	No	Borehole with handpump	Yes			Yes	Yes	6	1	0	0	0	1	0	Borehole with handpump	0	0	Control	0	2
13.6	19-05-2015 13:58:06 UTC	SAVL	20	Borehole with manual pump	5	No	No	Borehole with manual pump	No	5	No	Borehole with handpump	No	Yes	3	Yes	Yes	3	2	1	0	0	1	0	Borehole with handpump	0	1	Control	0	2
100	19-05-2015 16:38:55 UTC	SAVL	14	Surface water	12	No	No	Rainwater collection	Yes	5	Yes	Borehole with handpump	Yes			No	No			1	1	1	1	0	Surface water (river- dam- lake- pond- stream- canal- irrigation channels)	0	1	Intervention_2	1	2
100	19-05-2015 16:41:14 UTC	SAVL	12	Borehole with manual pump	12	Yes	No	Borehole with manual pump	No	12	No	Borehole with handpump	Yes			No	No			1	1	1	1	0	Surface water (river- dam- lake- pond- stream- canal- irrigation channels)	0	1	Intervention_2	1	2
100	19-05-2015 16:28:28 UTC	SAVL		Borehole with manual pump	12	No	No	Borehole with manual pump	No	12	No	Borehole with handpump	Yes			No	No			1	1	1	1	0	Surface water (river- dam- lake- pond- stream- canal- irrigation channels)	0	1	Intervention_2	1	2
2.6	19-05-2015 16:43:25 UTC	SAVL	12	Borehole with manual pump	12	Yes	No	Borehole with manual pump	No	12	No	Borehole with handpump	No	No		No	Yes	4	2	0	0	0	0	0	Borehole with handpump	0	1	Intervention_2	1	2
0	14-05-2015 12:57:07 UTC	SAVL	15	Public tap/standpipe	12	Yes	No	Public tap/standpipe	No	12	Yes	Public tap/standpipe	No	No		No	Yes	1	888	1	0	1	1	0	Public tap/standpipe	0	0	Intervention_2	1	2
13.6	14-05-2015 12:54:07 UTC	SAVL	9	Public tap/standpipe	12	Yes	No	Public tap/standpipe	No	12	Yes	Public tap/standpipe	No	Yes	5	No	Yes	1	888	1	0	1	1	0	Public tap/standpipe	0	1	Intervention_2	1	2
48.3	14-05-2015 13:00:56 UTC	SAVL	10	Public tap/standpipe	12	No	No	Public tap/standpipe	No	12	No	Public tap/standpipe	Yes			No	Yes		0	1	0	1	1	0	Public tap/standpipe	0	1	Intervention_2	1	2
0	14-05-2015 12:54:23 UTC	SAVL	22	Public tap/standpipe	12	No	No	Public tap/standpipe	No	12	No	Public tap/standpipe	No	Yes	4	No	Yes		0	1	1	1	1	0	Public tap/standpipe	0	0	Intervention_2	1	2
100	14-05-2015 13:03:55 UTC	SAVL	17	Public tap/standpipe	12	Yes	No	Public tap/standpipe	No	12	Yes	Public tap/standpipe	No	Yes	14	No	Yes	14	3	1	1	1	1	0	Public tap/standpipe	0	1	Intervention_2	1	2
100	12-05-2015 17:23:37 UTC	SAVL	16	Public tap/standpipe	12	No	No	Public tap/standpipe	No	12	Yes	Public tap/standpipe	No	Yes	2	No	Yes	2	888	1	0	1	1	0	Public tap/standpipe	0	1	Intervention_1	1	2
4.7	12-05-2015 17:35:27 UTC	SAVL	22	Public tap/standpipe	12	No	No	Public tap/standpipe	No	12	No	Public tap/standpipe	No	No		No	Yes	2	1	1	0	1	1	0	Public tap/standpipe	0	1	Intervention_1	1	2
0	12-05-2015 17:22:30 UTC	SAVL	24	Public tap/standpipe	12	Yes	No	Public tap/standpipe	No	12	Yes	Public tap/standpipe	No	Yes	2	No	Yes	2	3	1	0	1	1	0	Public tap/standpipe	0	0	Intervention_1	1	2
100	12-05-2015 17:43:21 UTC	SAVL	14	Public tap/standpipe	12	No	Yes	Public tap/standpipe	Yes	12	No	Public tap/standpipe	No	No		No	Yes	10	2	1	0	0	1	0	Public tap/standpipe		1	Intervention_1	1	2
13.6	12-05-2015 18:11:40 UTC	SAVL	24	Public tap/standpipe	12	No	No	Public tap/standpipe	No	12	No	Public tap/standpipe	No	Yes	1	No	Yes	7	2	1	0	0	1	0	Public tap/standpipe	0	1	Intervention_1	1	2
0	28-05-2015 15:54:23 UTC	SAVL	15	Public tap/standpipe	6	Yes	No	Unprotected dug well	No	6	No	Unprotected dug well	Yes			Yes	Yes	21	1	1	0	0	1	0	Public tap/standpipe	0	0	Control	0	2
48.3	29-05-2015 12:52:29 UTC	SAVL	25	Public tap/standpipe	12	Yes	No	Public tap/standpipe	No	12	Yes	Public tap/standpipe	No	Yes	7	No	Yes	7	4	1	0	0	1	0	Public tap/standpipe		1	Control	0	2
100	28-05-2015 15:48:47 UTC	SAVL	14	Public tap/standpipe	12	Yes	No	Rainwater collection	Yes	4	Yes	Not applicable	Not applicable			Not applicable	Yes		0	1	0	0	1	0	Rainwater collection		1	Control	0	2
0	29-05-2015 09:16:23 UTC	SAVL	47	Public tap/standpipe	6	Yes	No	Public tap/standpipe	No	6	Yes	Public tap/standpipe	Yes			No	Yes	4	777	1	0	0	1	0	Public tap/standpipe		0	Control	0	2
32.6	29-05-2015 11:02:19 UTC	SAVL	10	Public tap/standpipe	2	Yes	No	Public tap/standpipe	No	2	Yes	Public tap/standpipe	No	Yes	4	No	Yes	7	888	1	0	0	0	0	Public tap/standpipe		1	Control	0	2
48.3	29-05-2015 09:52:28 UTC	SAVL	18	Public tap/standpipe	12	Yes	No	Public tap/standpipe	No	12	Yes	Public tap/standpipe	No	Yes	7	No	Yes	30	2	1	0	0	1	0	Public tap/standpipe		1	Control	0	2
48.3	28-05-2015 14:18:08 UTC	SAVL	44	Public tap/standpipe	6	Yes	No	Public tap/standpipe	No	6	Yes	Public tap/standpipe	No	Yes	1	No	Yes	2	2	1	0	0	1	0	Rainwater collection		1	Control	0	2
48.3	28-05-2015 15:59:33 UTC	SAVL	26	Public tap/standpipe	12	Yes	No	Public tap/standpipe	No	12	Yes	Public tap/standpipe	No	Yes	4	No	Yes	14	2	1	0	0	1	0	Public tap/standpipe		1	Control	0	2
13.6	28-05-2015 15:43:35 UTC	SAVL	22	Public tap/standpipe	6	Yes	No	Public tap/standpipe	No	6	Yes	Public tap/standpipe	Yes			No	Yes	7	888	1	0	0	1	0	Public tap/standpipe		1	Control	0	2
0	28-05-2015 14:57:09 UTC	SAVL	18	Public tap/standpipe	6	No	No	Public tap/standpipe	No	6	Yes	Public tap/standpipe	Yes			No	Yes	4	1	1	0	0	1	0	Public tap/standpipe		0	Control	0	2
3.4	05-05-2015 14:35:36 UTC	SAVL	17	Surface water	4	Yes	No	Surface water	No	2	No	Surface water	Yes			Yes	Yes	90	777	1	1	1	1	0	Surface water (river- dam- lake- pond- stream- canal- irrigation channels)		1	Intervention_1	1	2
13.6	05-05-2015 12:27:58 UTC	SAVL	35	Public tap/standpipe	12	Yes	No	Rainwater collection	Yes	6	No	Rainwater collection	No	Yes	14	No	Yes		888	1	0	1	1	0	Public tap/standpipe		1	Intervention_1	1	2
0	15-05-2015 16:17:42 UTC	SAVL	35	Public tap/standpipe	12	Yes	No	Rainwater collection	Yes	6	No	Public tap/standpipe	No	Yes	14	No	Yes		888	1	0	1	1	0	Public tap/standpipe		0	Intervention_1	1	2
0	15-05-2015 17:12:34 UTC	SAVL	17	Surface water	4	Yes	No	Surface water	No	2	No	Surface water	Yes			Yes	Yes	90	777	1	0	1	1	0	Rainwater collection		0	Intervention_1	1	2
4.7	05-05-2015 13:42:34 UTC	SAVL	10	Public tap/standpipe	888	Don't know	No	Borehole with manual pump	No	888	No	Public tap/standpipe	No	Yes	14	No	Yes	4	888	1	0	1	1	0	Surface water (river- dam- lake- pond- stream- canal- irrigation channels)		1	Intervention_1	1	2
0	05-05-2015 14:22:31 UTC	SAVL	9	Surface water	5	Yes	No	Protected dug well	No	4	Yes	Surface water	Yes			Yes	Yes	60	777	1	0	0	1	0	Surface water (river- dam- lake- pond- stream- canal- irrigation channels)		0	Intervention_1	1	2
0.1	15-05-2015 16:45:45 UTC	SAVL	9	Surface water	888	Yes	No	Rainwater collection	No	888	No	Surface water	Yes				No			1	0	0	1	0	Public tap/standpipe		1	Intervention_1	1	2
48.3	05-05-2015 12:59:42 UTC	SAVL	17	Public tap/standpipe	888	No	No	Public tap/standpipe	Yes	888	No	Public tap/standpipe	Yes			No	No			1	0	1	1	0	Public tap/standpipe		1	Intervention_1	1	2
0	15-05-2015 15:58:07 UTC	SAVL	17	Public tap/standpipe	888	No	No	Public tap/standpipe	No	888	No	Public tap/standpipe	Yes			No	No			1	0	1	1	0	Rainwater collection		0	Intervention_1	1	2
100	02-06-2015 13:02:11 UTC	SAVL	8	Borehole with manual pump	12	Yes	No	Surface water	No	5	Yes	Borehole with handpump	Yes			No	No			0	0	0	0	0	Surface water (river- dam- lake- pond- stream- canal- irrigation channels)	0	1	Control	0	2
100	02-06-2015 12:12:51 UTC	SAVL	11	Borehole with manual pump	12	Yes	No	Borehole with manual pump	No	12	No	Borehole with handpump	No	Yes	2	No	Yes	7	1	0	1	0	0	0	Surface water (river- dam- lake- pond- stream- canal- irrigation channels)	0	1	Control	0	2
48.3	02-06-2015 13:02:31 UTC	SAVL	16	Borehole with manual pump	12	Yes	No	Surface water	No	6	Yes	Borehole with handpump	No	No		No	No			1	0	0	1	0	Borehole with handpump	0	1	Control	0	2
4.7	21-05-2015 15:49:25 UTC	SAVL	19	Public tap/standpipe	6	Yes	No	Unprotected dug well	No	6	No	Public tap/standpipe	No	Yes	7	No	Yes	60	2	1	0	0	1	0	Public tap/standpipe	0	1	Intervention_2	1	2
32.6	21-05-2015 15:34:59 UTC	SAVL	18	Public tap/standpipe	12	Yes	No	Rainwater collection	Yes	5	Yes	Public tap/standpipe	No	No		No	Yes	7	4	1	0	0	1	0	Public tap/standpipe	0	1	Intervention_2	1	2
9.6	21-05-2015 15:14:58 UTC	SAVL	12	Public tap/standpipe	12	Yes	No	Public tap/standpipe	No	12	Yes	Public tap/standpipe	No	No		No	Yes	14	888	1	0	1	1	0	Public tap/standpipe	0	1	Intervention_2	1	2
0	21-05-2015 15:52:29 UTC	SAVL	6	Public tap/standpipe	3	Yes	No	Protected dug well without pump	No	2	Yes	Protected dug well	No	No		Yes	Yes		777	1	1	1	1	0	Rainwater collection	0	0	Intervention_2	1	2
13.6	26-05-2015 15:31:52 UTC	SAVL	11	Borehole with manual pump	12	No	No	Borehole with manual pump	No	12	No	Borehole with handpump	Yes			No	No			1	0	0	1	0	Borehole with handpump	0	1	Intervention_2	1	2
13.6	26-05-2015 15:08:11 UTC	SAVL	10	Borehole with manual pump	888	No	No	Borehole with manual pump	No	888	No	Borehole with handpump	Yes			No	No			1	0	1	1	0	Borehole with handpump	0	1	Intervention_2	1	2
100	26-05-2015 15:47:13 UTC	SAVL	10	Borehole with manual pump	12	No	No	Borehole with manual pump	No	12	No	Borehole with handpump	Yes			No	No			1	0	1	1	0	Protected dug well	0	1	Intervention_2	1	2
100	26-05-2015 14:25:40 UTC	SAVL	17	Borehole with manual pump	12	No	No	Borehole with manual pump	No	12	No	Borehole with handpump	Yes			No	No			1	0	1	1	0	Protected dug well	0	1	Intervention_2	1	2
48.3	26-05-2015 14:47:27 UTC	SAVL	20	Borehole with manual pump	888	No	No	Borehole with manual pump	No	888	No	Borehole with handpump	Yes			No	No			1	0	1	1	0	Protected dug well	0	1	Intervention_2	1	2
100	18-06-2015 10:28:57 UTC	SAVL	12	Borehole with manual pump	12	No	No	Surface water	No	12	No	Borehole with handpump	No	No		No	Yes	30	1	1	1	1	1	0	Borehole with handpump	0	1	Intervention_2	1	2
48.3	26-05-2015 12:50:38 UTC	SAVL	12	Surface water	4	No	No	Borehole with manual pump	No	9	No	Borehole with handpump	Yes			Yes	No			1	0	1	1	0	Borehole with handpump	0	1	Intervention_2	1	2
0	18-06-2015 10:24:33 UTC	SAVL		Borehole with manual pump	12	Yes	No	Surface water	No	12	No	Borehole with handpump	No	No		No	Yes	7	1	1	1	1	1	0	Borehole with handpump	0	0	Intervention_2	1	2
13.6	26-05-2015 14:23:48 UTC	SAVL		Surface water	12	No	No	Surface water	No	12	No	Borehole with handpump	No	Yes	9	Yes	Yes		777	0	0	0	0	0	Surface water (river- dam- lake- pond- stream- canal- irrigation channels)	0	1	Intervention_2	1	2
0	18-06-2015 11:02:41 UTC	SAVL	6	Borehole with manual pump	12	No	No	Borehole with manual pump	No	12	Yes	Borehole with handpump	Yes			No	Yes	7	1	1	1	1	1	0	Borehole with handpump	0	0	Intervention_2	1	2
1.5	26-05-2015 13:41:13 UTC	SAVL	6	Surface water	5	No	No	Borehole with manual pump	No	5	No	Borehole with handpump	Yes			Yes	Yes	30	1	1	0	1	1	0	Rainwater collection	0	1	Intervention_2	1	2
48.3	18-06-2015 11:01:50 UTC	SAVL		Borehole with manual pump	6	No	No	Borehole with manual pump	No	5	No	Borehole with handpump	No	No		No	Yes	90	888	0	0	0	0	0	Borehole with handpump	0	1	Intervention_2	1	2
48.3	26-05-2015 14:24:22 UTC	SAVL		Borehole with manual pump	888	Yes	No	Borehole with manual pump	No	5	No	Borehole with handpump	No	Yes	9	Yes	Yes	90	888	1	0	1	1	0	Borehole with handpump	0	1	Intervention_2	1	2
100	18-06-2015 11:02:04 UTC	SAVL	6	Surface water	5	No	No	Borehole with manual pump	No	10	No	Borehole with handpump	Yes			No	Yes	60	1	1	0	1	1	0	Borehole with handpump	0	1	Intervention_2	1	2
0	26-05-2015 14:18:35 UTC	SAVL	6	Surface water	5	No	No	Borehole with manual pump	No	10	No	Borehole with handpump	Yes			No	Yes	60	1	1	0	1	1	0	Borehole with handpump	0	0	Intervention_2	1	2
100	28-05-2015 13:10:12 UTC	SAVL	13	Borehole with manual pump	12	No	No	Borehole with manual pump	No	12	No	Borehole with handpump	Yes			No	No			1	0	0	1	0	Borehole with handpump	0	1	Control	0	2
100	28-05-2015 12:56:01 UTC	SAVL		Borehole with manual pump	12	No	No	Borehole with manual pump	No	12	No	Borehole with handpump	Yes			No	No			1	0	0	1	0	Borehole with handpump	0	1	Control	0	2
48.3	28-05-2015 13:07:45 UTC	SAVL	25	Borehole with manual pump	12	No	No	Borehole with manual pump	No	12	No	Borehole with handpump	Yes			No	No			1	0	0	0	0	Borehole with handpump	0	1	Control	0	2
0	26-05-2015 14:20:11 UTC	SAVL		Borehole with manual pump	12	No	No	Unprotected dug well	No	4	Yes	Borehole with handpump	Yes			No	No			1	0	0	1	0	Borehole with handpump	0	0	Control	0	2
13.6	26-05-2015 14:55:38 UTC	SAVL	24	Borehole with manual pump	12	No	No	Borehole with manual pump	No	12	No	Borehole with handpump	Yes			No	Yes	5	2	1	1	0	1	0	Borehole with handpump	0	1	Control	0	2
0	26-05-2015 15:11:01 UTC	SAVL	10	Borehole with manual pump	12	No	No	Borehole with manual pump	No	12	No	Borehole with handpump	Yes			No	Yes	7	1	0	1	0	1	0	Borehole with handpump	0	0	Control	0	2
100	26-05-2015 14:24:12 UTC	SAVL	25	Borehole with manual pump	12	Yes	No	Borehole with manual pump	No	12	Yes	Borehole with handpump	No	No		No	Yes	2	1	1	0	0	0	0	Borehole with handpump	0	1	Control	0	2
13.6	26-05-2015 14:15:45 UTC	SAVL	9	Borehole with manual pump	12	Yes	No	Unprotected dug well	No	5	Yes	Borehole with handpump	No	Yes	3	No	Yes	3	1	1	0	0	1	0	Borehole with handpump		1	Control	0	2
48.3	17-06-2015 12:11:57 UTC	SAVL	14	Borehole with manual pump	12	No	No	Borehole with manual pump	No	10	No	Borehole with handpump	Yes			No	Yes	7	1	1	0	0	1	0	Borehole with handpump	0	1	Control	0	2
100	17-06-2015 12:26:47 UTC	SAVL	32	Borehole with manual pump	12	No	No	Borehole with manual pump	No	12	No	Borehole with handpump	Yes			No	No			0	0	0	1	0	Borehole with handpump	0	1	Control	0	2
100	26-05-2015 13:58:59 UTC	SAVL	32	Borehole with manual pump	12	No	No	Borehole with manual pump	No	12	No	Borehole with handpump	Yes			No	No			1	0	0	0	0	Borehole with handpump	0	1	Control	0	2
100	26-05-2015 12:36:29 UTC	SAVL	6	Borehole with manual pump	6	No	No	Borehole with manual pump	No	6	No	Borehole with handpump	Yes			No	No			1	0	0	0	0	Borehole with handpump	0	1	Control	0	2
0	17-06-2015 11:40:06 UTC	SAVL	13	Borehole with manual pump	6	Yes	No	Borehole with manual pump	No	6	No	Borehole with handpump	Yes			No	No			0	0	0	1	0	Borehole with handpump	0	0	Control	0	2
13.6	26-05-2015 13:34:14 UTC	SAVL	23	Borehole with manual pump	6	No	No	Borehole with manual pump	No	6	No	Borehole with handpump	Yes			No	No			0	0	0	0	0	Borehole with handpump	0	1	Control	0	2
0	17-06-2015 12:02:48 UTC	SAVL	7	Borehole with manual pump	12	No	No	Borehole with manual pump	No	12	No	Borehole with handpump	Yes			No	Yes	7	1	0	0	0	1	0	Borehole with handpump	0	0	Control	0	2
0	26-05-2015 14:07:25 UTC	SAVL	7	Borehole with manual pump	12	No	No	Borehole with manual pump	No	12	No	Borehole with handpump	Yes			No	Yes	7	1	0	0	0	1	0	Borehole with handpump		0	Control	0	2
48.3	26-05-2015 12:30:12 UTC	SAVL	14	Borehole with manual pump	12	No	No	Borehole with manual pump	No	10	No	Borehole with handpump	Yes			No	Yes	7	1	1	0	0	1	0	Borehole with handpump	0	1	Control	0	2
	05-06-2015 12:25:48 UTC	SAVL	15	Surface water	12	No	No	Surface water	No	12	No	Borehole with handpump	Yes			No	No			1	0	0	1	0	Borehole with handpump	0		Control	0	2
	05-06-2015 12:28:01 UTC	SAVL	12	Borehole with manual pump	6	No	No	Unprotected dug well	No	6	Yes	Borehole with handpump	No	No		No	Yes	1	2	1	0	0	1	0	Borehole with handpump	0		Control	0	2
	05-06-2015 12:29:01 UTC	SAVL		Surface water	6	No	No	Protected dug well without pump	No	4	No	Surface water	Yes			No	No			1	0	0	1	0	Surface water (river- dam- lake- pond- stream- canal- irrigation channels)	0		Control	0	2
	05-06-2015 12:33:59 UTC	SAVL	8	Surface water	6	No	No	Rainwater collection	No	6	No	Surface water	Yes			Yes	Yes	120	777	1	0	0	1	0	Borehole with handpump	0		Control	0	2
	05-06-2015 12:44:18 UTC	SAVL		Surface water	6	No	No	Borehole with manual pump	No	6	No									1	0	0	1	0	Rainwater collection	0		Control	0	2
100	28-05-2015 16:05:34 UTC	SAVL	16	Surface water	3	Yes	No	Borehole with manual pump	No	2	Yes	Borehole with handpump	Yes			No	No			1	0	0	1	0	Borehole with handpump	0	1	Intervention_1	1	2
48.3	28-05-2015 15:22:56 UTC	SAVL	8	Borehole with manual pump	6	No	No	Borehole with manual pump	No	6	No	Borehole with handpump	Yes			No	No			1	0	1	1	0	Borehole with handpump	0	1	Intervention_1	1	2
32.6	28-05-2015 16:06:33 UTC	SAVL	9	Borehole with manual pump	12	No	No	Borehole with manual pump	No	12	No	Borehole with handpump	Yes			No	No			1	0	0	0	0	Borehole with handpump	0	1	Intervention_1	1	2
48.3	28-05-2015 17:28:28 UTC	SAVL	7	Borehole with manual pump	6	No	No	Surface water	No	6	No	Surface water	Yes			Yes	No			1	0	1	1	0	Rainwater collection	0	1	Intervention_1	1	2
100	28-05-2015 18:38:31 UTC	SAVL	17	Borehole with manual pump	12	No	No	Rainwater collection	Yes	4	Yes	Borehole with handpump	Yes			No	No			0	0	0	0	0	Borehole with handpump		1	Intervention_1	1	2
0	28-05-2015 18:45:35 UTC	SAVL		Surface water	5	Yes	No	Rainwater collection	Yes	4	Yes	Surface water	No	Yes	4	Yes	No			1	0	1	1	0	Surface water (river- dam- lake- pond- stream- canal- irrigation channels)		0	Intervention_1	1	2
100	07-07-2015 13:21:51 UTC	TOLN	20	Borehole with manual pump	12	Yes	No	Surface water	No	12	No	Public tap/standpipe	No	No		No	Yes	7	888	1	1	1	1	0	Borehole with handpump	0	1	Intervention_2	1	2
0	23-07-2015 11:38:57 UTC	TOLN	20	Borehole with manual pump	888	Yes	No	Surface water	No	888	No	Borehole with handpump	No	No		No	Yes	7	1	1	1	1	1	0	Borehole with handpump	0	0	Intervention_2	1	2
100	07-07-2015 13:30:34 UTC	TOLN	10	Borehole with manual pump	12	No	No	Borehole with manual pump	No	12	No	Borehole with handpump	Yes			No	Yes	30	1	1	1	0	1	0	Borehole with handpump	0	1	Intervention_2	1	2
13.6	23-07-2015 12:18:11 UTC	TOLN	10	Borehole with manual pump	12	No	No	Borehole with manual pump	No	12	No	Borehole with handpump	Yes			No	Yes	30	1	1	0	1	1	0	Borehole with handpump	0	1	Intervention_2	1	2
2.6	07-07-2015 13:22:10 UTC	TOLN	26	Public tap/standpipe	12	Yes	No	Surface water	No	12	No	Public tap/standpipe	No	No		No	Yes	5	1	1	1	1	1	0	Public tap/standpipe	0	1	Intervention_2	1	2
0	23-07-2015 12:59:28 UTC	TOLN	26	Public tap/standpipe	6	Yes	No	Surface water	No	6	No	Borehole with handpump	Yes			No	Yes	30	1	1	1	1	1	0		0	0	Intervention_2	1	2
100	07-07-2015 13:31:13 UTC	TOLN	7	Borehole with manual pump	12	No	No	Borehole with manual pump	No	12	No	Borehole with handpump	Yes			No	Yes	21	1	1	1	1	1	0	Borehole with handpump	0	1	Intervention_2	1	2
100	23-07-2015 11:59:35 UTC	TOLN	7	Borehole with manual pump	12	No	No	Borehole with manual pump	No	12	No	Borehole with handpump	Yes			No	Yes	21	1	1	0	1	1	0	Borehole with handpump	0	1	Intervention_2	1	2
48.3	07-07-2015 13:22:25 UTC	TOLN	18	Public tap/standpipe	12	Yes	No	Surface water	No	12	No	Surface water	Yes			No	No			1	1	1	1	0	Borehole with handpump	0	1	Intervention_2	1	2
48.3	23-07-2015 11:48:14 UTC	TOLN	18	Public tap/standpipe	888	Yes	No	Surface water	No	888	No	Surface water	Yes			No	No			1	1	1	1	0	Borehole with handpump	0	1	Intervention_2	1	2
48.3	21-07-2015 17:38:15 UTC	TOLN		Borehole with manual pump	12	No	No	Borehole with manual pump	No	12	No	Borehole with handpump	Yes			No	Yes	3	2	0	0	0	0	0	Surface water (river- dam- lake- pond- stream- canal- irrigation channels)		1	Control	0	2
100	21-07-2015 17:48:24 UTC	TOLN	30	Borehole with manual pump	12	Yes	No	Borehole with manual pump	No	12	No	Borehole with handpump	No	No		No	Yes	2	3	1	0	0	0	0	Borehole with handpump		1	Control	0	2
100	21-07-2015 17:22:53 UTC	TOLN	7	Borehole with manual pump	888	Yes	No	Borehole with manual pump	No	888	Yes	Borehole with handpump	No	No		No	Yes	5	888	0	0	0	0	0	bore hole and dam		1	Control	0	2
100	21-07-2015 17:32:48 UTC	TOLN	5	Borehole with manual pump	6	Yes	No	Surface water	No	6	No	Borehole with handpump	No	No		No	Yes	2	3	0	0	0	0	0	river and bore hole	0	1	Control	0	2
100	09-07-2015 12:37:35 UTC	TOLN	15	Borehole with manual pump	12	No	No	Borehole with manual pump	No	12	No	Rainwater collection	No	Yes	12	Yes	Yes		777	1	1	1	1	0	Rainwater collection	0	1	Intervention_2	1	2
100	09-07-2015 12:16:58 UTC	TOLN	10	Borehole with manual pump	12	No	No	Borehole with manual pump	No	12	No	Borehole with handpump	Yes			No	Yes	30	2	1	1	1	1	0	Borehole with handpump	0	1	Intervention_2	1	2
100	09-07-2015 12:37:19 UTC	TOLN	35	Borehole with manual pump	12	No	No	Borehole with manual pump	No	12	No	Borehole with handpump	Yes			No	No			1	1	1	1	0	Rainwater collection	0	1	Intervention_2	1	2
13.6	09-07-2015 12:14:36 UTC	TOLN	11	Borehole with manual pump	12	No	No	Borehole with manual pump	No	12	No	Borehole with handpump	Yes			No	No			1	1	1	1	0	Borehole with handpump	0	1	Intervention_2	1	2
100	09-07-2015 12:16:25 UTC	TOLN	25					Borehole with manual pump	No	12	No	Borehole with handpump	Yes			No	Yes	60	2	1	1	1	1	0	Borehole with handpump	0	1	Intervention_2	1	2
0	09-07-2015 12:38:12 UTC	TOLN	11	Borehole with manual pump	12	No	No	Borehole with manual pump	No	12	No	Borehole with handpump	Yes			No	No			1	1	1	1	0	Borehole with handpump	0	0	Intervention_2	1	2
48.3	24-07-2015 14:14:50 UTC	TOLN	12	Borehole with manual pump	888	No	No	Surface water	No	888	No	Surface water	No	No		Yes	No			0	0	0	0	0	Surface water (river- dam- lake- pond- stream- canal- irrigation channels)	0	1	Intervention_2	1	2
100	24-07-2015 14:08:13 UTC	TOLN	18	Borehole with manual pump	888	No	No	Surface water	No	888	No	Surface water	No	No		Yes	No			1	1	1	1	0	Rainwater collection	0	1	Intervention_2	1	2
13.6	24-07-2015 14:07:33 UTC	TOLN	14	Borehole with manual pump	888	No	No	Surface water	No	888	No	Surface water	No	No		Yes	No			1	1	1	1	0	Surface water (river- dam- lake- pond- stream- canal- irrigation channels)	0	1	Intervention_2	1	2
100	24-07-2015 14:09:29 UTC	TOLN	9	Surface water	888	Yes	No	Surface water	No	888	No	Surface water	No	No		Yes	No			1	0	1	1	0	Borehole with handpump	0	1	Intervention_2	1	2
100	24-07-2015 14:13:05 UTC	TOLN	9	Borehole with manual pump	888	No	No	Surface water	No	888	No	Surface water	Yes			Yes	No			1	0	1	1	0	Unprotected dug well	0	1	Intervention_2	1	2
100	07-07-2015 14:34:57 UTC	TOLN	13	Surface water	888	Yes	No	Surface water	No	888	No	Surface water	No	No		Yes	No			1	0	1	1	0	Surface water (river- dam- lake- pond- stream- canal- irrigation channels)	0	1	Intervention_2	1	2
0	07-07-2015 14:27:26 UTC	TOLN	12	Borehole with manual pump	6	Yes	No	Surface water	No	4	No	Surface water	Yes			Yes	Yes	180	777	1	0	1	1	0	Borehole with handpump		0	Intervention_2	1	2
4.7	07-07-2015 14:37:07 UTC	TOLN	18	Surface water	3	Yes	No	Rainwater collection	Yes	5	Yes	Rainwater collection	No	Yes	6	Yes	Yes		888	1	0	1	1	0	Rainwater collection	0	1	Intervention_2	1	2
0	07-07-2015 14:32:56 UTC	TOLN	13	Surface water	888	Yes	No	Rainwater collection	No	888	Yes	Surface water	No	No		Yes	Yes	90	777	1	0	1	1	0	Surface water (river- dam- lake- pond- stream- canal- irrigation channels)	0	0	Intervention_2	1	2
13.6	07-07-2015 14:22:58 UTC	TOLN	9	Surface water	7	Yes	No	Surface water	No	6	No	Surface water	Yes			Yes	Yes	150	888	0	0	0	1	0	Surface water (river- dam- lake- pond- stream- canal- irrigation channels)	0	1	Intervention_2	1	2
3.1	07-07-2015 14:45:03 UTC	TOLN	9	Surface water	4	Yes	No	Surface water	No	5	No	Rainwater collection	No	Yes	888	Yes	Yes	60	777	1	0	1	1	0	Surface water (river- dam- lake- pond- stream- canal- irrigation channels)	0	1	Intervention_2	1	2
100	14-07-2015 13:53:26 UTC	TOLN		Borehole with manual pump	888	No	No	Borehole with manual pump	No	888	No	Borehole with handpump	Yes			No	No			1	0	0	1	0	Borehole with handpump		1	Control	0	2
100	14-07-2015 14:02:02 UTC	TOLN	18	Borehole with manual pump	888	No	No	Borehole with manual pump	No	888	No	Borehole with handpump	Yes			No	No			1	0	0	0	0	Public tap/standpipe		1	Control	0	2
100	14-07-2015 14:00:20 UTC	TOLN	9	Borehole with manual pump	888	No	No	Borehole with manual pump	No	888	No	Rainwater collection	Yes			Yes	No			1	0	0	1	0	Rainwater collection		1	Control	0	2
32.6	14-07-2015 11:54:11 UTC	TOLN		Borehole with manual pump	888	No	No	Borehole with manual pump	No	888	No	Borehole with handpump	Yes			No	No			1	0	0	1	0	Rainwater collection		1	Control	0	2
48.3	14-07-2015 14:00:00 UTC	TOLN		Borehole with manual pump	888	No	No	Borehole with manual pump	No	888	No	Borehole with handpump	Yes			No	No			1	0	0	1	0	Rainwater collection		1	Control	0	2
0	14-07-2015 13:22:12 UTC	TOLN	12	Public tap/standpipe	888	Yes	No	Public tap/standpipe	No	888	Yes	Borehole with handpump	Yes			No	Yes	10	2	1	1	0	0	0	Public tap/standpipe		0	Control	0	2
0	09-07-2015 13:13:18 UTC	TOLN	14	Surface water	5	Yes	No	Surface water	No	888	Yes	Surface water	No	No		Yes	Yes	90	777	1	0	1	1	0	Rainwater collection	0	0	Intervention_2	1	2
13.6	09-07-2015 12:54:47 UTC	TOLN	20	Borehole with manual pump	10	Yes	No	Unprotected dug well	No	9	Yes	Unprotected dug well	Yes			Yes	Yes	180	777	1	0	1	1	0	Rainwater collection	0	1	Intervention_2	1	2
100	09-07-2015 13:16:28 UTC	TOLN	11	Surface water	888	Yes	No	Surface water	No	888	Yes	Surface water	No	No		Yes	Yes		777	0	0	0	0	0	Surface water (river- dam- lake- pond- stream- canal- irrigation channels)	0	1	Intervention_2	1	2
48.3	09-07-2015 13:15:30 UTC	TOLN	19	Surface water	6	Yes	No	Surface water	No	6	No	Surface water	No	Yes	888	Yes	Yes		777	1	0	1	1	0	Rainwater collection	0	1	Intervention_2	1	2
100	14-07-2015 15:02:24 UTC	TOLN	22	Borehole with manual pump	12	Yes	No	Borehole with manual pump	No	12	No	Borehole with handpump	Yes			No	No			1	0	0	0	0	Unprotected dug well	0	1	Control	0	2
4.7	14-07-2015 15:07:13 UTC	TOLN	17	Borehole with manual pump	12	No	No	Rainwater collection	Yes	4	Yes	Unprotected dug well	No	No		Yes	No			1	0	0	0	0	Unprotected dug well		1	Control	0	2
100	14-07-2015 15:14:18 UTC	TOLN		Borehole with manual pump	12	No	No	Unprotected dug well	No	6	No	Unprotected dug well	No	No		Yes	No			0	0	0	0	0	Unprotected dug well	0	1	Control	0	2
100	14-07-2015 15:10:49 UTC	TOLN	8	Borehole with manual pump	12	No	No	Unprotected dug well	No	5	No	Borehole with handpump	Yes			No	No			1	0	0	0	0	Rainwater collection	0	1	Control	0	2
100	14-07-2015 15:12:45 UTC	TOLN	17	Surface water	5	Yes	No	Unprotected dug well	No	8	Yes	Borehole with handpump	Yes			No	No			0	0	0	0	0	Unprotected dug well	0	1	Control	0	2
	14-07-2015 17:08:05 UTC	TOLN	9	Public tap/standpipe	6	Yes	No	Public tap/standpipe	No	6	Yes	Public tap/standpipe	Yes			Yes	Yes		777	1	0	1	1	0	Public tap/standpipe			Intervention_2	1	2
0	14-07-2015 17:10:36 UTC	TOLN		Public tap/standpipe	6	No	No	Public tap/standpipe	No	6	No	Public tap/standpipe	Yes			No	Yes	7	1	0	0	0	1	0	Public tap/standpipe	0	0	Intervention_2	1	2
13.6	14-07-2015 17:20:56 UTC	TOLN	20	Public tap/standpipe	12	No	No	Public tap/standpipe	No	12	No	Public tap/standpipe	Yes			No	No			1	1	1	1	0	Public tap/standpipe		1	Intervention_2	1	2
13.6	14-07-2015 17:29:10 UTC	TOLN	21	Public tap/standpipe	12	Yes	No	Public tap/standpipe	No	12	No	Public tap/standpipe	No	No		No	No			1	1	1	1	0	Public tap/standpipe	0	1	Intervention_2	1	2
48.3	14-07-2015 17:35:27 UTC	TOLN	12	Public tap/standpipe	12	No	No	Public tap/standpipe	No	12	No	Public tap/standpipe	Yes			No	No			1	1	1	1	0	Public tap/standpipe	0	1	Intervention_2	1	2
48.3	21-07-2015 17:30:15 UTC	TOLN	3	Borehole with manual pump	6	No	No	Borehole with manual pump	No	6	No	Rainwater collection	No	Yes	6	Yes	Yes		777	1	0	0	1	0	Rainwater collection	0	1	Intervention_2	1	2
0	21-07-2015 15:14:56 UTC	TOLN	30	Surface water	12	No	No	Rainwater collection	Yes	4	Yes	Rainwater collection	No	Yes	5	Yes	Yes		888	1	0	0	1	0	Rainwater collection	1	0	Intervention_2	1	2
100	21-07-2015 17:29:17 UTC	TOLN	10	Borehole with manual pump	6	No	No	Borehole with manual pump	No	6	No	Borehole with handpump	Yes			No	No			1	0	1	1	0	Borehole with handpump	0	1	Intervention_2	1	2
	21-07-2015 15:15:35 UTC	TOLN	12	Borehole with manual pump	12	Yes	No	Rainwater collection	Yes	3	Yes	Borehole with handpump	Yes			No	No			1	0	1	1	0	Rainwater collection	0		Intervention_2	1	2
100	21-07-2015 15:16:56 UTC	TOLN	5	Borehole with manual pump	12	No	No	Borehole with manual pump	No	12	No	Borehole with handpump	Yes			No	No			1	0	1	1	0	Borehole with handpump	0	1	Intervention_2	1	2
100	21-07-2015 15:16:33 UTC	TOLN	21	Borehole with manual pump	12	Yes	No	Rainwater collection	Yes	4	Yes	Rainwater collection	No	Yes	4	Yes	No			1	0	1	1	0	Rainwater collection	0	1	Intervention_2	1	2
100	07-07-2015 14:07:53 UTC	TOLN	21	Borehole with manual pump	12	No	No	Borehole with manual pump	No	12	No	Not applicable	Yes			No	Yes	60	2	0	0	0	0	0	Borehole with handpump	0	1	Control	0	2
13.6	07-07-2015 13:51:52 UTC	TOLN	25	Borehole with manual pump	6	No	No	Borehole with manual pump	No	6	No	Borehole with handpump	Yes			No	No			0	0	0	0	0	Borehole with handpump	0	1	Control	0	2
100	07-07-2015 13:37:36 UTC	TOLN	39	Borehole with manual pump	6	No	No	Borehole with manual pump	No	6	No	Borehole with handpump	Yes			No	Yes	7	1	0	0	0	0	0	Borehole with handpump	0	1	Control	0	2
100	07-07-2015 12:36:33 UTC	TOLN	21	Borehole with manual pump	12	No	No	Borehole with manual pump	No	12	No	Borehole with handpump	Yes			No	No			0	0	0	1	0	Borehole with handpump	0	1	Control	0	2
100	07-07-2015 13:10:58 UTC	TOLN	8	Borehole with manual pump	2	Yes	No	Surface water	No	2	No	Borehole with handpump	Yes			No	Yes	1	1	0	0	0	1	0	Borehole with handpump	0	1	Control	0	2
48.3	07-07-2015 13:46:39 UTC	TOLN	13	Borehole with manual pump	6	No	No	Borehole with manual pump		6	No	Borehole with handpump	Yes			No	No			0	0	0	0	0	Borehole with handpump	0	1	Control	0	2
4.7	09-07-2015 15:59:57 UTC	TOLN		Surface water	6	No	No	Surface water	No	4	No	Rainwater collection	Yes			Yes	Yes		777	1	0	1	1	0	Rainwater collection		1	Control	0	2
5.4	09-07-2015 15:59:23 UTC	TOLN	21	Surface water	4	No	No	Surface water	No	6	No	Surface water	Yes			Yes	Yes		777	1	0	1	1	0	Rainwater collection		1	Control	0	2
100	09-07-2015 15:39:21 UTC	TOLN	19	Surface water	4	Yes	No	Surface water	No	3	Yes	Surface water	No	No		Yes	Yes	240	777	1	0	0	1	0	Rainwater collection		1	Control	0	2
100	09-07-2015 15:46:30 UTC	TOLN	8	Surface water	3	Yes	No	Surface water	No	3	Yes	Surface water	No	Yes	7	Yes	Yes	210	777	0	0	0	1	0	Unprotected dug well		1	Control	0	2
100	09-07-2015 15:54:00 UTC	TOLN	15	Surface water	6	Yes	No	Surface water	No	3	No	Surface water	Yes			Yes	No			1	0	1	1	0	Rainwater collection		1	Control	0	2
48.3	16-07-2015 15:36:03 UTC	TOLN	14	Borehole with manual pump	12	Yes	No	Borehole with manual pump	No	12	No	Borehole with handpump	Yes			No	Yes	1	1	1	1	1	1	0	Borehole with handpump		1	Intervention_2	1	2
100	16-07-2015 15:46:37 UTC	TOLN	10	Borehole with manual pump	12	No	No	Borehole with manual pump	No	12	No	Borehole with handpump	Yes			No	Yes	2	1	1	1	1	1	0	Borehole with handpump		1	Intervention_2	1	2
3.2	16-07-2015 16:00:12 UTC	TOLN	16	Borehole with manual pump	12	Yes	No	Borehole with manual pump	No	12	Yes	Borehole with handpump	Yes			No	Yes	1	2	1	1	1	1	0	Borehole with handpump		1	Intervention_2	1	2
1.1	16-07-2015 16:24:01 UTC	TOLN	9	Borehole with manual pump	12	Yes	No	Borehole with manual pump	No	12	Yes	Borehole with handpump	Yes			No	Yes	2	1	1	1	1	1	0	Borehole with handpump		1	Intervention_2	1	2
100	16-07-2015 16:15:29 UTC	TOLN		Borehole with manual pump	12	Yes	No	Borehole with manual pump	No	12	Yes	Borehole with handpump	Yes			No	Yes	2	2	1	1	1	1	0	Borehole with handpump		1	Intervention_2	1	2
1.1	07-07-2015 14:38:11 UTC	TOLN		Surface water	888	Yes	No	Surface water	No	888	No	Surface water	Yes			Yes	Yes	120	1	1	1	0	0	0	Surface water (river- dam- lake- pond- stream- canal- irrigation channels)	0	1	Control	0	2
100	07-07-2015 14:59:57 UTC	TOLN		Unprotected dug well	888	Yes	No	Public tap/standpipe	No	888	No	Unprotected dug well	Yes			Yes	No			0	0	0	1	0	Protected dug well	0	1	Control	0	2
100	07-07-2015 13:43:50 UTC	TOLN	19	Unprotected dug well	888	Yes	No	Unprotected dug well	No	888	No	Borehole with handpump	Yes			No	Yes	14	2	1	0	0	1	0	Protected dug well		1	Control	0	2
100	07-07-2015 16:06:23 UTC	TOLN	15	Borehole with manual pump	888	No	No	Borehole with manual pump	No	888	No	Borehole with handpump	Yes			No	No			1	0	0	1	0	Borehole with handpump	0	1	Control	0	2
48.3	07-07-2015 16:01:33 UTC	TOLN	30	Borehole with manual pump	888	No	No	Borehole with manual pump	No	888	No	Unprotected dug well	Yes			Yes	Not applicable			1	0	0	1	0	Unprotected dug well		1	Control	0	2
100	07-07-2015 16:04:31 UTC	TOLN	45	Borehole with manual pump	888	No	No	Borehole with manual pump	No	888	No	Borehole with handpump	Yes			No	No			1	0	0	1	0	Unprotected dug well		1	Control	0	2
0	16-07-2015 13:20:19 UTC	TOLN	9	Surface water	888	No	No	Unprotected dug well	No	888	Yes	Surface water	Yes			No	No			1	0	1	1	0	Rainwater collection		0	Intervention_2	1	2
48.3	16-07-2015 12:16:37 UTC	TOLN	22	Surface water	888	No	No	Unprotected dug well	No	888	No	Surface water	Yes			No	No			1	0	1	1	0	Surface water (river- dam- lake- pond- stream- canal- irrigation channels)		1	Intervention_2	1	2
48.3	16-07-2015 12:23:35 UTC	TOLN	9	Surface water	888	No	No	Unprotected dug well	No	888	No	Surface water	Yes			No	No			1	0	1	1	0	Surface water (river- dam- lake- pond- stream- canal- irrigation channels)	0	1	Intervention_2	1	2
48.3	16-07-2015 13:43:05 UTC	TOLN		Surface water	888	No	No	Unprotected dug well	No	888	Yes	Surface water	Yes			No	No			1	0	1	1	0	Public tap/standpipe		1	Intervention_2	1	2
100	16-07-2015 12:19:20 UTC	TOLN	23	Surface water	888	No	No	Unprotected dug well	No	888	No	Surface water	Yes			No	No			1	0	0	1	0	Surface water (river- dam- lake- pond- stream- canal- irrigation channels)		1	Intervention_2	1	2
0	16-07-2015 12:05:54 UTC	TOLN	11	Surface water	888	No	No	Unprotected dug well	No	888	No	Surface water	Yes			No	No			1	1	1	1	0	Public tap/standpipe	0	0	Intervention_2	1	2
48.3	21-07-2015 13:15:17 UTC	TOLN		Borehole with manual pump	12	No	No	Borehole with manual pump	No	12	No	Borehole with handpump	Yes			No	No			1	0	0	1	0	Borehole with handpump	0	1	Control	0	2
13.6	21-07-2015 13:26:25 UTC	TOLN	21	Borehole with manual pump	12	No	No	Borehole with manual pump	No	12	No	Borehole with handpump	Yes			No	No			0	0	0	1	0	Rainwater collection	0	1	Control	0	2
100	21-07-2015 13:08:01 UTC	TOLN	22	Borehole with manual pump	888	No	No	Borehole with manual pump	No	888	No	Borehole with handpump	Yes			No	No			1	0	0	1	0	Borehole with handpump	0	1	Control	0	2
100	21-07-2015 13:36:18 UTC	TOLN	8	Borehole with manual pump	888	No	No	Borehole with manual pump	No	888	No	Public tap/standpipe	No	No		No	Yes		888	1	0	0	1	0	Public tap/standpipe	0	1	Control	0	2
48.3	21-07-2015 13:18:13 UTC	TOLN	11	Borehole with manual pump	12	No	No	Borehole with manual pump	No	12	No	Borehole with handpump	Yes			No	No			0	0	0	1	0	Borehole with handpump	0	1	Control	0	2
13.6	09-07-2015 14:57:36 UTC	TOLN	31	Borehole with manual pump	888	No	No	Unprotected dug well	No	888	No	Unprotected dug well	No	No		Yes	Yes		888	1	0	0	1	0	Public tap/standpipe	0	1	Control	0	2
100	09-07-2015 16:18:02 UTC	TOLN		Surface water	888	No	No	Public tap/standpipe	No	888	No	Public tap/standpipe	Yes			No	No			1	0	0	0	0	Public tap/standpipe	0	1	Control	0	2
0	09-07-2015 14:33:07 UTC	TOLN		Borehole with manual pump	888	No	No	Borehole with manual pump	No	888	No	Public tap/standpipe	No	Yes	14	No	Yes	21	888	1	0	0	1	0	Public tap/standpipe		0	Control	0	2
100	09-07-2015 15:39:34 UTC	TOLN		Borehole with manual pump	888	No	No	Unprotected dug well	No	888	No	Unprotected dug well	No	No		Yes	Yes		888	1	0	0	1	0	Public tap/standpipe	0	1	Control	0	2
100	09-07-2015 16:40:16 UTC	TOLN		Surface water	888	No	No	Unprotected dug well	No	888	No	Unprotected dug well	No	No		Yes	Yes		888	0	0	0	1	0	Unprotected dug well		1	Control	0	2
100	09-07-2015 14:57:52 UTC	TOLN	23	Public tap/standpipe	888	No	No	Public tap/standpipe	No	888	No	Public tap/standpipe	Yes			No	No			1	0	0	1	0	Public tap/standpipe	0	1	Control	0	2
100	21-07-2015 17:24:24 UTC	TOLN	5	Public tap/standpipe	12	Yes	No	Public tap/standpipe	No	12	Yes	Public tap/standpipe	Yes			No	No			1	1	0	1	0	Public tap/standpipe	0	1	Control	0	2
100	21-07-2015 17:10:50 UTC	TOLN	21	Public tap/standpipe	12	Yes	No	Public tap/standpipe	No	12	Yes	Unprotected spring	No	No		Yes	No			1	1	0	1	0	Unprotected dug well	0	1	Control	0	2
32.6	21-07-2015 17:18:09 UTC	TOLN	14	Public tap/standpipe	12	Yes	No	Public tap/standpipe	No	12	Yes	Unprotected dug well	No	No		Yes	No			1	1	0	1	0	Surface water (river- dam- lake- pond- stream- canal- irrigation channels)	1	1	Control	0	2
32.6	21-07-2015 17:12:42 UTC	TOLN	7	Public tap/standpipe	12	Yes	No	Public tap/standpipe	No	12	Yes	Unprotected dug well	Yes			Yes	No			1	1	0	1	0	Unprotected dug well	0	1	Control	0	2
13.6	21-07-2015 17:16:22 UTC	TOLN	18	Public tap/standpipe	12	Yes	No	Public tap/standpipe	No	12	Yes	Unprotected dug well	Yes			Yes	No			1	0	0	1	0	Rainwater collection	1	1	Control	0	2
48.3	21-07-2015 17:20:06 UTC	TOLN	6	Public tap/standpipe	12	Yes	No	Public tap/standpipe	No	12	Yes	Unprotected dug well	No	No		Yes	No			0	0	0	1	0	Public tap/standpipe		1	Control	0	2
	14-07-2015 14:10:03 UTC	TOLN	9	Surface water	6	Yes	No	Unprotected dug well	No	6	No	Unprotected dug well	Yes			Yes	Yes	180	777	1	0	1	1	0	Unprotected dug well	0		Intervention_2	1	2
100	14-07-2015 14:17:42 UTC	TOLN	24	Unprotected dug well	888	Yes	No	Unprotected dug well	No	888	No	Unprotected dug well	No	No		No	Yes	150	777	1	0	1	1	0	Unprotected dug well	0	1	Intervention_2	1	2
1.1	14-07-2015 14:05:52 UTC	TOLN	12	Surface water	4	No	No	Unprotected dug well	No	4	No	Unprotected dug well	Yes			Yes	Yes		777	1	0	1	1	0	Rainwater collection	0	1	Intervention_2	1	2
13.6	14-07-2015 14:04:01 UTC	TOLN	13	Surface water	5	Yes	No	Unprotected dug well	No	4	No	Unprotected dug well	Yes			Yes	No			1	0	1	1	0	Public tap/standpipe	0	1	Intervention_2	1	2
100	14-07-2015 15:30:26 UTC	TOLN	7	Surface water	4	Yes	No	Unprotected dug well	No	2	No	Unprotected dug well	Yes			Yes	No			0	0	0	1	0	Unprotected dug well	1	1	Intervention_2	1	2
13.6	17-07-2015 13:01:50 UTC	TOLN	7	Surface water	12	No	No	Surface water	No	12	No	Surface water	Yes			No	No			0	0	0	1	0	Surface water (river- dam- lake- pond- stream- canal- irrigation channels)	0	1	Control	0	2
1.2	17-07-2015 08:08:33 UTC	TOLN	9	Surface water	10	No	No	Surface water	No	3	No	Surface water	Yes			Yes	Yes		777	1	0	0	1	0	Surface water (river- dam- lake- pond- stream- canal- irrigation channels)	0	1	Control	0	2
100	17-07-2015 13:01:45 UTC	TOLN	16	Surface water	888	No	No	Surface water	No	888	No	Surface water	Yes			No	No			0	0	0	1	0	Surface water (river- dam- lake- pond- stream- canal- irrigation channels)	0	1	Control	0	2
100	17-07-2015 08:08:48 UTC	TOLN	9	Surface water	7	No	No	Surface water	No	3	Yes	Surface water	Yes			Yes	Yes		777	1	0	0	1	0	Surface water (river- dam- lake- pond- stream- canal- irrigation channels)	0	1	Control	0	2
100	10-08-2015 14:01:23 UTC	TOLN	6	Borehole with manual pump	12	No	No	Borehole with manual pump	No	12	No	Borehole with handpump	Yes			No	Yes	30	2	1	1	1	1	0	Public tap/standpipe	0	1	Intervention_2	1	2
48.3	16-07-2015 12:44:39 UTC	TOLN	6	Borehole with manual pump	12	No	No	Borehole with manual pump	No	12	No	Borehole with handpump	Yes			No	Yes	30	2	1	1	1	1	0	Borehole with handpump	0	1	Intervention_2	1	2
100	16-07-2015 12:04:42 UTC	TOLN	7	Borehole with manual pump	12	No	No	Borehole with manual pump	No	12	Yes	Borehole with handpump	Yes			No	Yes	30	2	1	1	1	1	0	Borehole with handpump	0	1	Intervention_2	1	2
100	24-07-2015 11:09:03 UTC	TOLN	7	Borehole with manual pump	12	No	No	Borehole with manual pump	No	12	No	Borehole with handpump	Yes			No	Yes	30	2	1	1	1	1	0	Public tap/standpipe	0	1	Intervention_2	1	2
100	16-07-2015 12:03:13 UTC	TOLN	9					Borehole with manual pump	No	12	No	Borehole with handpump	Yes			No	Yes	30	2	1	1	1	1	0	Borehole with handpump	0	1	Intervention_2	1	2
13.6	24-07-2015 11:08:12 UTC	TOLN	9					Borehole with manual pump	No	12	No	Borehole with handpump	Yes			No	Yes	30	2	1	1	1	1	0	Public tap/standpipe	0	1	Intervention_2	1	2
48.3	10-08-2015 14:01:42 UTC	TOLN	13	Borehole with manual pump	12	No	No	Borehole with manual pump	No	12	No	Borehole with handpump	Yes			No	Yes	180	1	1	1	1	1	0	Public tap/standpipe	0	1	Intervention_2	1	2
48.3	16-07-2015 12:45:16 UTC	TOLN	13	Borehole with manual pump	12	No	No	Borehole with manual pump	No	12	No	Borehole with handpump	Yes			No	Yes	180	1	1	1	1	1	0	Borehole with handpump	0	1	Intervention_2	1	2
100	10-08-2015 14:02:00 UTC	TOLN	11	Borehole with manual pump	12	No	No	Borehole with manual pump	No	12	Yes	Borehole with handpump	Yes			No	Yes	60	1	1	1	1	1	0	Public tap/standpipe	0	1	Intervention_2	1	2
3.2	16-07-2015 12:01:19 UTC	TOLN	11	Borehole with manual pump	12	No	No	Borehole with manual pump	No	12	Yes	Borehole with handpump	Yes			No	Yes	365	1	1	1	1	1	0	Borehole with handpump	0	1	Intervention_2	1	2
1.5	09-07-2015 12:29:24 UTC	TONL	6	Borehole with manual pump	4	Yes	No	Unprotected dug well	No	3	Yes	Rainwater collection	No	Yes	14	Yes	Yes		777	1	0	1	1	0	Rainwater collection	0	1	Intervention_2	1	2
	28-11-2016 13:56:25 UTC	SAVL	12	Borehole with manual pump	6	No	No	Borehole with manual pump	No	6	No	Borehole with handpump	Yes			No	No			1	0	0	1	0	Borehole with handpump		0	3	Control	0
48.3	12-04-2017 21:55:36 CEST	GUSG	15	Borehole with manual pump	6	No	No	Unprotected dug well	Yes	6	No	Borehole with handpump	Yes			No	Yes	7	3	0	0	0	0	0	Borehole with handpump	1	0	3	Control	0
100	19-01-2017 12:30:46 UTC	SAVL	18	Borehole with manual pump	888	No	No	Borehole with manual pump	No	888	No	Borehole with handpump	Yes			No	No			1	0	0	1	0	Borehole with handpump	1	0	3	Control	0
48.3	30-03-2017 21:59:56 CEST	GUSG	25	Borehole with manual pump	12	No	No	Borehole with manual pump	No	12	No	Borehole with handpump	Yes			No	Yes	30	3	1	0	0	1	0	Borehole with handpump	1	1	3	Control	0
9.6	30-03-2017 14:25:29 CEST	GUSG	84	Borehole with manual pump	888	No	No	Borehole with manual pump	No		No	Borehole with handpump	Yes			No	Yes		2	0	0	0	1	0	Borehole with handpump	1	1	3	Control	0
0	30-03-2017 22:09:18 CEST	GUSG	49	Borehole with manual pump	12	No	No	Borehole with manual pump	No	12	No	Borehole with handpump	Yes			No	Yes	10	3	1	0	0	1	0	Borehole with handpump	0	1	3	Control	0
100	30-03-2017 14:29:52 CEST	GUSG	23	Borehole with manual pump	4	No	No	Borehole with manual pump	No	6	No	Borehole with handpump	Yes			No	Yes	7	5	0	0	0	0	0	Borehole with handpump	1	0	3	Control	0
0	30-03-2017 14:28:00 CEST	GUSG	20	Borehole with manual pump	6	No	No	Borehole with manual pump	No	6	No	Borehole with handpump	Yes			No	Yes	90	1	1	1	0	1	0	Borehole with handpump	0	0	3	Control	0
100	28-03-2017 15:09:46 CEST	GUSG	13	Borehole with manual pump	3	No	No	Surface water	No	5	No	Borehole with handpump	Yes			No	Yes	3	2	0	0	0	0	0	Borehole with handpump	1	0	3	Control	0
100	28-03-2017 15:10:53 CEST	GUSG	15	Borehole with manual pump	4	No	No	Unprotected dug well	No	6	No	Borehole with handpump	Yes			No	Yes	300	888	0	0	0	0	0	Borehole with handpump|Unprotected dug well	1	1	3	Control	0
100	28-03-2017 15:13:09 CEST	GUSG	16	Borehole with manual pump	3	No	No	Unprotected dug well	No	4	No	Borehole with handpump	Yes			No	Yes	60	3	0	0	0	0	0	Borehole with handpump	1	1	3	Control	0
100	28-03-2017 13:45:37 CEST	GUSG	9	Borehole with manual pump	6	No	No	Surface water	No	6	No	Borehole with handpump	Yes			No	No			1	0	0	1	0	Borehole with handpump	1	0	3	Intervention_2	1
100	28-03-2017 14:14:43 CEST	GUSG		Borehole with manual pump	888	No	No	Unprotected dug well	No	888	No	Borehole with handpump	Yes			No	No			0	0	0	1	0	Borehole with handpump	1	0	3	Intervention_2	1
100	28-03-2017 13:50:06 CEST	GUSG	26	Borehole with manual pump	6	No	No	Unprotected dug well	No	6	No	Borehole with handpump	Yes			No	No			0	0	0	1	0	Borehole with handpump	1	0	3	Intervention_2	1
100	28-03-2017 13:21:04 CEST	GUSG	12	Borehole with manual pump	888	No	No	Unprotected dug well	No	888	No	Borehole with handpump	Yes			No	No			0	0	0	1	0	Borehole with handpump	1	0	3	Intervention_2	1
13.6	19-04-2017 13:03:41 CEST	GUSG	3	Borehole with manual pump	6	No	No	Unprotected dug well	No	6	No	Borehole with handpump	Yes			No	No			1	0	0	1	0	Borehole with handpump	1	0	3	Control	0
100	19-04-2017 13:07:11 CEST	GUSG	28	Borehole with manual pump	888	No	No	Unprotected dug well	No	888	No	Borehole with handpump	Yes			No	No			0	0	0	0	0	Borehole with handpump	1	0	3	Control	0
13.6	30-03-2017 12:51:15 CEST	GUSG	16	Borehole with manual pump	888	No	No	Unprotected dug well	No	888	No	Borehole with handpump	Yes			No	No			0	0	0	1	0	Borehole with handpump	1	0	3	Intervention_2	1
100	30-03-2017 12:02:16 CEST	GUSG	15	Borehole with manual pump	888	No	No	Rainwater collection	Yes	888	No	Borehole with handpump	Yes			No	No			1	0	1	1	0	Borehole with handpump	1	0	3	Intervention_2	1
13.6	30-03-2017 11:00:50 CEST	GUSG	11	Borehole with manual pump	6	No	No	Borehole with manual pump	No	6	No	Borehole with handpump	Yes			No	No			1	0	1	1	0	Borehole with handpump	1	0	3	Intervention_2	1
0	30-03-2017 12:16:12 CEST	GUSG	34	Borehole with manual pump	6	No	No	Borehole with manual pump	No	6	No	Borehole with handpump	Yes			No	No			1	0	1	1	0	Borehole with handpump	0	0	3	Intervention_2	1
100	11-04-2017 19:19:38 CEST	GUSG	10	Surface water	12	No	No	Surface water	No	12	No	Surface water	Yes			No	No			0	0	0	0	0	Surface water (river- dam- lake- pond- stream- canal- irrigation channels)	1	0	3	Control	0
4.7	11-04-2017 19:22:18 CEST	GUSG		Borehole with manual pump	12	No	No	Surface water	No	6	No	Borehole with handpump	Yes			No	Yes		1	1	0	0	1	0	Borehole with handpump	1	0	3	Control	0
100	11-04-2017 19:20:06 CEST	GUSG	9	Surface water	12	No	No	Surface water	No	12	No	Surface water	Yes			No	No			0	0	0	1	0	Surface water (river- dam- lake- pond- stream- canal- irrigation channels)	1	0	3	Control	0
100	28-03-2017 14:26:38 CEST	GUSG	17	Borehole with manual pump	12	No	No	Borehole with manual pump	No	12	No	Borehole with handpump	Yes			No	No			0	0	0	1	0	Borehole with handpump	1	0	3	Intervention_2	1
0	28-03-2017 18:52:11 CEST	GUSG		Borehole with manual pump	12	No	No	Borehole with manual pump	No	12	No	Borehole with handpump	Yes			No	No			1	1	1	1	0	Borehole with handpump	0	0	3	Intervention_2	1
100	28-03-2017 14:30:20 CEST	GUSG	24	Borehole with manual pump	12	No	No	Borehole with manual pump	No	12	No	Borehole with handpump	Yes			No	No			0	0	0	0	0	Borehole with handpump	1	0	3	Intervention_2	1
48.3	28-03-2017 14:37:51 CEST	GUSG	11	Borehole with manual pump	12	No	No	Borehole with manual pump	No	12	No	Borehole with handpump	Yes			No	No			1	0	1	1	0	Borehole with handpump	1	0	3	Intervention_2	1
48.3	28-03-2017 18:34:45 CEST	GUSG	18	Borehole with manual pump	12	No	No	Borehole with manual pump	No	12	No	Borehole with handpump	Yes			No	No			0	0	0	0	0	Borehole with handpump	1	0	3	Intervention_2	1
100	28-03-2017 19:04:10 CEST	GUSG	53	Borehole with manual pump	12	No	No	Borehole with manual pump	No	12	No	Borehole with handpump	Yes			No	No			1	1	1	1	0	Borehole with handpump	1	0	3	Intervention_2	1
0	22-04-2017 02:21:46 CEST	GUSG	10	Borehole with manual pump	12	No	No	Rainwater collection	Yes	6	Yes	Borehole with handpump	Yes			No	No			0	0	0	0	0	Borehole with handpump	0	0	3	Intervention_2	1
100	22-04-2017 14:06:13 CEST	GUSG		Borehole with manual pump	12	No	No	Rainwater collection	Yes	8	Yes	Borehole with handpump	Yes			No	No			0	0	0	0	0	Borehole with handpump	1	0	3	Intervention_2	1
0	22-04-2017 14:04:44 CEST	GUSG	10	Borehole with manual pump	12	No	No	Surface water	No	8	No	Borehole with handpump	Yes			No	No			1	1	1	1	0	Borehole with handpump	0	0	3	Intervention_2	1
4.7	22-04-2017 14:07:35 CEST	GUSG	25	Borehole with manual pump	12	No	No	Rainwater collection	Yes	6	Yes	Borehole with handpump	Yes			No	No			1	1	1	1	0	Borehole with handpump	1	0	3	Intervention_2	1
1.5	28-03-2017 14:25:12 CEST	GUSG	40	Borehole with manual pump	12	No	No	Borehole with manual pump	No	12	No	Borehole with handpump	Yes			No	No			1	1	0	1	0	Borehole with handpump	1	1	3	Control	0
100	28-03-2017 13:58:01 CEST	GUSG	8	Borehole with manual pump	6	No	No	Rainwater collection	Not applicable	6	Yes	Borehole with handpump	Yes			No	Yes	5	888	0	0	0	0	0	Borehole with handpump	1	1	3	Control	0
100	30-03-2017 20:46:44 CEST	GUSG	13	Borehole with manual pump	12	No	No	Borehole with manual pump	No	12	No	Borehole with handpump	Yes			No	Yes	3	1	0	1	0	0	0	Borehole with handpump	1	0	3	Control	0
100	30-03-2017 20:44:43 CEST	GUSG	11	Borehole with manual pump	12	No	No	Borehole with manual pump	No	12	No	Borehole with handpump	Yes			No	Yes	4	1	0	1	0	1	0	Borehole with handpump	1	0	3	Control	0
100	30-03-2017 20:43:14 CEST	GUSG		Borehole with manual pump	12	No	No	Borehole with manual pump	No	12	No	Borehole with handpump	Yes			No	Yes	4	1	0	1	0	1	0	Borehole with handpump	1	0	3	Control	0
100	30-03-2017 20:41:46 CEST	GUSG	7	Borehole with manual pump	12	No	No	Borehole with manual pump	No	12	No	Borehole with handpump	Yes			No	Yes	3	1	1	0	0	1	0	Borehole with handpump	1	0	3	Control	0
100	30-03-2017 15:53:25 CEST	GUSG	12	Borehole with manual pump	12	Yes	No	Borehole with manual pump	No	12	Yes	Borehole with handpump	No	No		No	Yes	90	888	0	0	0	0	0	Borehole with handpump	1	0	3	Control	0
100	20-04-2017 08:18:28 CEST	GUSG	27	Borehole with manual pump	12	No	No	Borehole with manual pump	No	12	No	Borehole with handpump	Yes			No	No			1	0	0	1	0	Borehole with handpump	1	1	3	Control	0
0	20-04-2017 08:18:41 CEST	GUSG	17	Public tap/standpipe	5	Yes	No	Borehole with manual pump	No	7	No	Public tap/standpipe	Yes			No	No			1	1	0	1	0	Public tap/standpipe	0	1	3	Control	0
0	20-04-2017 08:18:16 CEST	GUSG	13	Borehole with manual pump	12	No	No	Borehole with manual pump	No	12	No	Borehole with handpump	Yes			No	No			0	0	0	1	0	Borehole with handpump	0	1	3	Control	0
32.6	06-04-2017 21:40:48 CEST	GUSG		Borehole with manual pump	6	No	No	Unprotected dug well	No	6	No	Borehole with handpump	Yes			No	No			0	0	0	0	0	Borehole with handpump	1	0	3	Control	0
100	06-04-2017 21:46:50 CEST	GUSG	19	Borehole with manual pump	6	No	No	Unprotected dug well	No	6	No	Borehole with handpump	Yes			No	Yes	30	1	0	0	0	0	0	Borehole with handpump	1	0	3	Control	0
100	07-04-2017 03:04:26 CEST	GUSG	10	Borehole with manual pump	3	No	No	Unprotected dug well	No	5	No	Borehole with handpump	Yes			No	No			0	0	0	0	0	Borehole with handpump	1	0	3	Control	0
100	20-04-2017 14:30:37 CEST	GUSG	24	Borehole with manual pump	888	No	No	Surface water	No	888	No	Surface water	No	No		Yes	No			0	0	0	1	0	Surface water (river- dam- lake- pond- stream- canal- irrigation channels)	1	0	3	Control	0
100	20-04-2017 12:54:06 CEST	GUSG	17	Borehole with manual pump	888	No	No	Surface water	No	888	No	Surface water	No	No		Yes	No			1	0	0	1	0	Surface water (river- dam- lake- pond- stream- canal- irrigation channels)	1	0	3	Control	0
100	20-04-2017 13:00:05 CEST	GUSG	15	Surface water	6	Yes	No	Surface water	No	6	No	Surface water	Yes			Yes	No			1	0	0	1	0	Surface water (river- dam- lake- pond- stream- canal- irrigation channels)	1	0	3	Control	0
100	20-04-2017 12:56:06 CEST	GUSG	14	Borehole with manual pump	888	No	No	Surface water	No	888	No	Surface water	No	No		Yes	No			0	0	0	1	0	Surface water (river- dam- lake- pond- stream- canal- irrigation channels)	1	0	3	Control	0
100	20-04-2017 12:56:06 CEST	GUSG	11	Surface water	3	Yes	No	Surface water	No	6	No	Surface water	Yes			Yes	No			1	0	0	1	0	Surface water (river- dam- lake- pond- stream- canal- irrigation channels)	1	0	3	Control	0
100	20-04-2017 12:51:56 CEST	GUSG	12	Surface water	6	Yes	No	Surface water	No	6	No	Surface water	Yes			No	No			0	0	0	1	0	Surface water (river- dam- lake- pond- stream- canal- irrigation channels)	1	0	3	Control	0
1.2	04-04-2017 15:26:38 CEST	GUSG		Borehole with manual pump	4	No	No	Unprotected dug well	No	5	No	Borehole with handpump	Yes			No	No			0	0	0	0	0	Borehole with handpump	1	1	3	Intervention_2	1
100	04-04-2017 15:27:02 CEST	GUSG	22	Borehole with manual pump	4	No	No	Surface water	No	5	No	Borehole with handpump	Yes			No	No			0	0	0	0	0	Borehole with handpump	1	1	3	Intervention_2	1
100	21-04-2017 15:14:59 CEST	GUSG	13	Borehole with manual pump	4	No	No	Borehole with manual pump	No	6	No	Borehole with handpump	Yes			No	Yes	15	2	0	0	0	0	0	Borehole with handpump	1	0	3	Control	0
0	25-04-2017 02:17:12 CEST	GUSG	31	Borehole with manual pump	12	Yes	No	Borehole with manual pump	No	12	Yes	Borehole with handpump	Yes			No	Yes	14	2	1	0	0	1	0	Borehole with handpump	0	0	3	Control	0
4.7	21-04-2017 15:37:15 CEST	GUSG	8	Borehole with manual pump	6	No	No	Borehole with manual pump	No	6	No	Borehole with handpump	Yes			No	Yes	7	1	0	0	0	0	0	Borehole with handpump	1	0	3	Control	0
4.7	25-04-2017 02:12:09 CEST	GUSG	90	Borehole with manual pump	12	Yes	No	Borehole with manual pump	No	12	No	Borehole with handpump	Yes			No	Yes	365	1	1	0	0	1	0	Borehole with handpump	1	1	3	Control	0
100	30-03-2017 23:13:14 CEST	GUSG	20	Borehole with manual pump	12	No	No	Borehole with manual pump	No	12	No	Borehole with handpump	Yes			No	No			0	0	0	0	0	Borehole with handpump	1	0	3	Control	0
100	30-03-2017 15:21:46 CEST	GUSG	13	Borehole with manual pump	12	Yes	No	Borehole with manual pump	No	12	No	Borehole with handpump	No	Yes	2	No	Yes	7	2	1	0	0	1	0	Borehole with handpump	1	0	3	Control	0
100	30-03-2017 23:19:03 CEST	GUSG	15	Borehole with manual pump	12	No	No	Borehole with manual pump	No	12	Yes	Borehole with handpump	Yes			No	No			0	0	0	0	0	Borehole with handpump	1	0	3	Control	0
0	30-03-2017 15:21:33 CEST	GUSG	22	Borehole with manual pump	12	Yes	No	Borehole with manual pump	No	12	No	Borehole with handpump	No	Yes	3	No	No			1	0	0	1	0	Borehole with handpump	0	0	3	Control	0
100	25-04-2017 11:32:11 CEST	GUSG	15	Borehole with manual pump	12	No	No	Borehole with manual pump	No	12	No	Borehole with handpump	Yes			No	Yes	30	1	1	1	0	1	0	Borehole with handpump	1	1	3	Control	0
100	22-04-2017 15:56:33 CEST	GUSG	6	Borehole with manual pump	12	Yes	No	Borehole with manual pump	No	12	Yes	Borehole with handpump	No	Yes	1	No	Yes	4	888	0	0	0	0	0	Protected dug well	1	1	3	Control	0
100	25-04-2017 11:32:11 CEST	GUSG	16	Borehole with manual pump	12	No	No	Borehole with manual pump	No	12	No	Borehole with handpump	Yes			No	Yes	30	2	1	0	0	0	0	Borehole with handpump	1	1	3	Control	0
100	24-04-2017 10:57:14 CEST	GUSG	30	Borehole with manual pump	12	No	No	Borehole with manual pump	No	12	No	Borehole with handpump	No	No		No	No			0	0	0	0	0	Borehole with handpump	1	1	3	Control	0
13.6	20-04-2017 09:02:43 CEST	GUSG	10	Borehole with manual pump	12	No	No	Surface water	No	6	No	Surface water	No	No		Yes	Yes	180	777	0	1	0	0	0	Surface water (river- dam- lake- pond- stream- canal- irrigation channels)	1	1	3	Control	0
100	20-04-2017 09:03:26 CEST	GUSG		Borehole with manual pump	12	No	No	Surface water	No	6	No	Surface water	No	No		Yes	Yes	180	777	0	0	0	0	0	Borehole with handpump|Surface water (river- dam- lake- pond- stream- canal- irrigation channels)	1	0	3	Control	0
100	19-04-2017 23:37:30 CEST	GUSG	18	Surface water	6	No	No	Unprotected dug well	No	6	No	Surface water	Yes			Yes	Yes	90	777	1	1	0	0	0	Surface water (river- dam- lake- pond- stream- canal- irrigation channels)	1	0	3	Control	0
100	20-04-2017 09:04:09 CEST	GUSG	9	Borehole with manual pump	12	No	No	Unprotected dug well	No	6	No	Surface water	No	No		Yes	Yes	180	777	1	1	0	1	0	Surface water (river- dam- lake- pond- stream- canal- irrigation channels)	1	0	3	Control	0
100	05-04-2017 10:45:54 CEST	GUSG	15	Borehole with manual pump	6	No	No	Unprotected dug well	No	6	No	Borehole with handpump	Yes			No	No			1	0	1	1	0	Borehole with handpump	1	1	3	Intervention_2	1
100	04-04-2017 12:04:29 CEST	GUSG	23	Borehole with manual pump	888	No	No	Borehole with manual pump	No	888	No	Borehole with handpump	Yes			No	No			1	0	1	1	0	Borehole with handpump	1	1	3	Intervention_2	1
0	06-04-2017 16:25:59 CEST	GUSG	11	Borehole with manual pump	6	No	No	Surface water	No	6	No	Borehole with handpump	Yes			No	No			0	0	0	1	0	Borehole with handpump	0	0	3	Control	0
100	06-04-2017 16:15:41 CEST	GUSG	11	Borehole with manual pump	6	No	No	Surface water	No	6	No	Borehole with handpump	Yes			No	No			0	0	0	1	0	Borehole with handpump	1	0	3	Control	0
4.7	06-04-2017 14:42:15 CEST	GUSG	15	Borehole with manual pump	888	No	No	Surface water	No	888	No	Borehole with handpump	Yes			No	No			0	0	0	1	0	Borehole with handpump	1	0	3	Control	0
13.6	06-04-2017 16:22:30 CEST	GUSG	16	Borehole with manual pump	6	No	No	Surface water	No	6	No	Borehole with handpump	Yes			No	No			0	0	0	1	0	Borehole with handpump	1	0	3	Control	0
100	06-04-2017 14:39:08 CEST	GUSG		Borehole with manual pump	888	No	No	Surface water	No	888	No	Borehole with handpump	Yes			No	No			0	0	0	1	0	Borehole with handpump	1	0	3	Control	0
13.6	06-04-2017 14:35:19 CEST	GUSG		Borehole with manual pump	12	No	No	Borehole with manual pump	No	12	No	Borehole with handpump	Yes			No	No			0	0	0	1	0	Borehole with handpump	1	0	3	Control	0
100	04-04-2017 18:13:56 CEST	GUSG		Borehole with manual pump	12	No	No	Unprotected dug well	No	8	Yes	Borehole with handpump	Yes			No	No			1	1	1	1	0	Borehole with handpump	1	0	3	Intervention_2	1
2.1	04-04-2017 18:00:10 CEST	GUSG	21	Borehole with manual pump	12	No	No	Borehole with manual pump	No	12	No	Borehole with handpump	Yes			No	No			0	0	0	0	0	Borehole with handpump	1	0	3	Intervention_2	1
0	04-04-2017 18:17:58 CEST	GUSG	16	Borehole with manual pump	12	No	No	Unprotected dug well	No	6	Yes	Borehole with handpump	Yes			No	No			0	0	0	0	0	Borehole with handpump	0	0	3	Intervention_2	1
5.8	04-04-2017 17:05:52 CEST	GUSG	13	Borehole with manual pump	12	No	No	Unprotected dug well	No	8	No	Borehole with handpump	Yes			No	No			1	1	1	1	0	Borehole with handpump	1	0	3	Intervention_2	1
100	04-04-2017 16:32:04 CEST	GUSG	11	Borehole with manual pump	12	No	No	Unprotected dug well	No	5	No	Borehole with handpump	Yes			No	No			0	0	0	1	0	Borehole with handpump	1	0	3	Intervention_2	1
100	14-04-2017 12:06:15 CEST	GUSG	35	Borehole with manual pump	12	No	No	Borehole with manual pump	No	12	No	Borehole with handpump	Yes			No	No			1	1	0	0	0	Borehole with handpump	1	0	3	Control	0
100	14-04-2017 10:35:55 CEST	GUSG		Borehole with manual pump	12	No	No	Borehole with manual pump	No	12	No	Borehole with handpump	Yes			No	Yes	3	1	0	0	0	1	0	Borehole with handpump	1	1	3	Control	0
32.6	14-04-2017 10:37:40 CEST	GUSG	17	Borehole with manual pump	12	No	No	Borehole with manual pump	No	12	No	Borehole with handpump	Yes			No	Yes	3	1	0	1	0	1	0	Borehole with handpump	1	1	3	Control	0
48.3	13-04-2017 20:58:11 CEST	GUSG	17	Borehole with manual pump	12	No	No	Borehole with manual pump	No	12	No	Borehole with handpump	Yes			No	Yes	2	1	1	0	0	1	0	Borehole with handpump	1	1	3	Control	0
100	20-04-2017 17:05:52 CEST	GUSG		Borehole with manual pump	888	No	No	Surface water	No	888	No	Borehole with handpump	Yes			No	No			0	0	0	0	0	Surface water (river- dam- lake- pond- stream- canal- irrigation channels)	1	1	3	Control	0
100	20-04-2017 17:07:19 CEST	GUSG		Borehole with manual pump	12	No	No	Borehole with manual pump	No	12	No	Borehole with handpump	Yes			No	No			0	0	0	0	0	Surface water (river- dam- lake- pond- stream- canal- irrigation channels)	1	1	3	Control	0
100	21-04-2017 09:01:44 CEST	GUSG	6	Borehole with manual pump	6	No	No	Borehole with manual pump	No	6	No	Borehole with handpump	Yes			No	No			1	1	0	1	0	Borehole with handpump	1	1	3	Control	0
100	21-04-2017 08:59:31 CEST	GUSG	11	Borehole with manual pump	6	No	No	Borehole with manual pump	No	6	No	Borehole with handpump	Yes			No	No			1	0	0	1	0	Borehole with handpump	1	1	3	Control	0
0	06-04-2017 16:34:32 CEST	GUSG	15	Borehole with manual pump	12	No	No	Rainwater collection	Yes	8	Yes	Borehole with handpump	Yes			No	No			0	0	0	0	0	Borehole with handpump	0	0	3	Intervention_2	1
13.6	06-04-2017 19:11:39 CEST	GUSG	13	Borehole with manual pump	12	No	No	Rainwater collection	Yes	6	Yes	Borehole with handpump	Yes			No	No			0	0	0	0	0	Borehole with handpump	1	0	3	Intervention_2	1
0	06-04-2017 16:04:37 CEST	GUSG	16	Borehole with manual pump	12	No	No	Borehole with manual pump	No	12	No	Borehole with handpump	Yes			No	No			1	0	0	0	0	Borehole with handpump	0	0	3	Intervention_2	1
1.2	06-04-2017 19:45:43 CEST	GUSG		Borehole with manual pump	12	No	No	Rainwater collection	Yes	8	Yes	Borehole with handpump	Yes			No	No			1	0	0	0	0	Borehole with handpump	1	0	3	Intervention_2	1
100	05-04-2017 08:29:09 CEST	GUSG	17	Borehole with manual pump	12	No	No	Surface water	No	4	No	Borehole with handpump	Yes			No	Yes	60	2	1	1	1	1	0	Borehole with handpump	1	0	3	Intervention_2	1
13.6	05-04-2017 09:01:02 CEST	GUSG	19	Borehole with manual pump	12	No	No	Unprotected dug well	No	6	No	Borehole with handpump	Yes			No	Yes	90	2	1	1	0	1	0	Borehole with handpump	1	0	3	Intervention_2	1
100	05-04-2017 08:49:56 CEST	GUSG	10	Borehole with manual pump	12	No	No	Borehole with manual pump	No	12	No	Borehole with handpump	Yes			No	Yes	60	1	1	0	0	1	0	Borehole with handpump	1	0	3	Intervention_2	1
100	05-04-2017 08:34:17 CEST	GUSG	22	Borehole with manual pump	12	No	No	Borehole with manual pump	No	12	No	Borehole with handpump	Yes			No	Yes	90	2	1	0	0	1	0	Borehole with handpump	1	0	3	Intervention_2	1
100	04-04-2017 15:44:32 CEST	GUSG	15	Borehole with manual pump	12	Yes	No	Borehole with manual pump	No	12	Yes	Borehole with handpump	Yes			No	Yes	888	888	0	0	0	0	0	Borehole with handpump	1	0	3	Intervention_2	1
0	11-04-2017 18:37:37 CEST	GUSG	25	Borehole with manual pump	12	No	No	Borehole with manual pump	No	12	No	Borehole with handpump	Yes			No	Yes	1	2	0	0	0	1	0	Borehole with handpump	0	0	3	Control	0
32.6	11-04-2017 18:38:31 CEST	GUSG	31	Borehole with manual pump	12	No	No	Borehole with manual pump	No	12	No	Borehole with handpump	Yes			No	Yes	2	2	0	1	0	1	0	Borehole with handpump	1	0	3	Control	0
48.3	11-04-2017 18:46:39 CEST	GUSG	23	Borehole with manual pump	12	No	No	Unprotected dug well	No	3	Yes	Borehole with handpump	Yes			No	Yes	2	3	1	0	0	1	0	Borehole with handpump	1	0	3	Control	0
3.4	06-04-2017 15:25:02 CEST	GUSG	9	Borehole with manual pump	12	No	No	Borehole with manual pump	No	12	No	Borehole with handpump	Yes			No	Yes	2	2	1	0	1	1	0	Borehole with handpump	1	0	3	Intervention_2	1
100	09-04-2017 11:24:28 CEST	GUSG	34	Borehole with manual pump	12	No	No	Borehole with manual pump	No	12	No	Borehole with handpump	Yes			No	No			1	0	0	1	0	Borehole with handpump	1	0	3	Intervention_2	1
9.6	09-04-2017 11:29:00 CEST	GUSG	10	Borehole with manual pump	12	No	No	Borehole with manual pump	No	12	No	Borehole with handpump	Yes			No	No			1	1	1	1	0	Borehole with handpump	1	0	3	Intervention_2	1
	26-04-2017 14:59:07 CEST	GUSG	14	Public tap/standpipe	7	Yes	No	Borehole with manual pump	No	5	Yes	Public tap/standpipe	No	Yes	3	No	No			1	0	1	1	0	Public tap/standpipe		0	3	Intervention_2	1
100	12-04-2017 21:48:19 CEST	GUSG	19	Borehole with manual pump	6	No	No	Protected dug well without pump	Yes	6	No	Unprotected dug well	No	Yes	7	Yes	Yes		777	0	0	0	0	0	Unprotected dug well	1	0	3	Control	0
100	12-04-2017 13:48:11 CEST	GUSG	18	Borehole with manual pump	4	No	No	Unprotected dug well	No	4	No	Borehole with handpump	Yes			No	Yes	30	4	0	0	0	0	0	Borehole with handpump	1	0	3	Control	0
100	12-04-2017 13:49:50 CEST	GUSG	19	Borehole with manual pump	5	No	No	Unprotected dug well	No	4	No	Borehole with handpump	Yes			No	Yes	60	2	0	0	0	0	0	Borehole with handpump|Unprotected dug well	1	0	3	Control	0
0	12-04-2017 22:02:22 CEST	GUSG	38	Borehole with manual pump	6	No	No	Unprotected dug well	No	6	No	Borehole with handpump	Yes			No	Yes	5	2	0	0	0	0	0	Borehole with handpump	0	0	3	Control	0
100	12-04-2017 22:06:42 CEST	GUSG	14	Borehole with manual pump	6	No	No	Unprotected dug well	No	6	No	Borehole with handpump	Yes			No	Yes	2	2	0	0	0	1	0	Unprotected dug well	1	0	3	Control	0
48.3	25-04-2017 11:32:11 CEST	GUSG	31	Borehole with manual pump	12	No	No	Borehole with manual pump	No	12	No	Borehole with handpump	Yes			No	No			1	1	0	1	0	Borehole with handpump	1	0	3	Control	0
48.3	20-04-2017 14:33:18 CEST	GUSG	18	Borehole with manual pump	12	No	No	Borehole with manual pump	No	12	No	Borehole with handpump	Yes			No	No			0	0	0	0	0	Borehole with handpump	1	1	3	Control	0
13.6	25-04-2017 11:32:11 CEST	GUSG		Borehole with manual pump	12	No	No	Borehole with manual pump	No	12	No	Borehole with handpump	Yes			No	No			1	1	0	1	0	Borehole with handpump	1	0	3	Control	0
13.6	25-04-2017 11:32:11 CEST	GUSG		Borehole with manual pump	12	No	No	Borehole with manual pump	No	12	No	Borehole with handpump	Yes			No	No			1	1	0	1	0	Borehole with handpump	1	0	3	Control	0
32.6	19-04-2017 23:06:41 CEST	GUSG	13	Borehole with manual pump	6	No	No	Borehole with manual pump	No	6	No	Borehole with handpump	No	No		No	Yes	3	1	0	0	0	0	0	Borehole with handpump	1	0	3	Intervention_2	1
0	19-04-2017 23:04:00 CEST	GUSG	10	Borehole with manual pump	6	No	No	Borehole with manual pump	No	6	No	Borehole with handpump	Yes			No	Yes	3	1	1	1	1	1	0	Rainwater collection	0	0	3	Intervention_2	1
	19-04-2017 23:07:42 CEST	GUSG	10	Borehole with manual pump	6	No	No	Borehole with manual pump	No	6	No	Borehole with handpump	No	No		No	Yes	3	1	0	0	0	0	0	Borehole with handpump		0	3	Intervention_2	1
0	19-04-2017 23:05:20 CEST	GUSG	38	Borehole with manual pump	6	No	No	Borehole with manual pump	No	6	No	Borehole with handpump	Yes			No	Yes	3	1	1	1	1	1	0	Rainwater collection	0	0	3	Intervention_2	1
0	21-04-2017 13:11:40 CEST	GUSG	14	Borehole with manual pump	12	No	No	Borehole with manual pump	No	12	No	Borehole with handpump	Yes			No	No			0	0	0	0	0	Borehole with handpump	0	0	3	Control	0
0	21-04-2017 13:11:08 CEST	GUSG	8	Borehole with manual pump	12	No	No	Borehole with manual pump	No	12	No	Borehole with handpump	Yes			No	No			0	0	0	0	0	Borehole with handpump	0	0	3	Control	0
100	22-04-2017 22:33:44 CEST	GUSG	14	Borehole with manual pump	6	No	No	Borehole with manual pump	No	6	No	Borehole with handpump	Yes			No	No			0	0	0	1	0	Borehole with handpump	1	0	3	Control	0
0	13-04-2017 13:52:51 CEST	GUSG	19	Borehole with manual pump	888	No	No	Borehole with manual pump	No	888	No	Borehole with handpump	Yes			No	No			1	0	1	1	0	Borehole with handpump	0	0	3	Intervention_2	1
4.7	13-04-2017 14:39:23 CEST	GUSG		Borehole with manual pump	12	No	No	Borehole with manual pump	No	12	No	Borehole with handpump	Yes			No	No			0	0	0	1	0	Borehole with handpump	1	0	3	Intervention_2	1
13.6	13-04-2017 12:54:56 CEST	GUSG	10	Borehole with manual pump	12	No	No	Borehole with manual pump	No	12	No	Borehole with handpump	Yes			No	No			1	0	1	1	0	Borehole with handpump	1	0	3	Intervention_2	1
4.7	13-04-2017 13:18:44 CEST	GUSG	10	Borehole with manual pump	6	No	No	Unprotected dug well	No	6	No	Borehole with handpump	Yes			No	No			1	0	0	1	0	Borehole with handpump	1	0	3	Intervention_2	1
13.6	13-04-2017 13:00:04 CEST	GUSG	18	Borehole with manual pump	6	No	No	Borehole with manual pump	No	6	No	Borehole with handpump	Yes			No	No			1	0	1	1	0	Borehole with handpump	1	0	3	Intervention_2	1
100	11-04-2017 13:22:20 CEST	GUSG	13	Borehole with manual pump	888	No	No	Unprotected dug well	No	888	No	Borehole with handpump	Yes			No	No			1	0	1	1	0	Borehole with handpump	1	1	3	Intervention_2	1
100	11-04-2017 17:25:56 CEST	GUSG	15	Borehole with manual pump	6	No	No	Borehole with manual pump	No	6	No	Borehole with handpump	Yes			No	No			1	0	1	1	0	Borehole with handpump	1	1	3	Intervention_2	1
0	11-04-2017 17:23:16 CEST	GUSG	16	Borehole with manual pump	6	No	No	Borehole with manual pump	No	6	No	Borehole with handpump	Yes			No	No			1	0	1	1	0	Borehole with handpump	0	1	3	Intervention_2	1
100	11-04-2017 14:58:07 CEST	GUSG	15	Borehole with manual pump	888	No	No	Borehole with manual pump	No	888	No	Borehole with handpump	Yes			No	No			0	0	0	1	0	Unprotected dug well	1	1	3	Intervention_2	1
0	11-04-2017 14:10:22 CEST	GUSG	11	Borehole with manual pump	888	No	No	Unprotected dug well	No	888	No	Unprotected dug well	No	Yes	14	Yes	No			0	0	0	1	0	Unprotected dug well	0	1	3	Intervention_2	1
100	20-04-2017 22:56:49 CEST	GUSG	28	Borehole with manual pump	7	No	No	Surface water	No	5	No	Borehole with handpump	Yes			No	Yes	3	2	1	1	1	1	0	Borehole with handpump	1	0	3	Intervention_2	1
0	20-04-2017 22:51:37 CEST	GUSG	22	Borehole with manual pump	5	No	No	Surface water	No	5	No	Borehole with handpump	Yes			No	Yes	3	1	1	1	1	1	0	Borehole with handpump	0	0	3	Intervention_2	1
100	20-04-2017 22:54:20 CEST	GUSG	21	Borehole with manual pump	7	No	No	Surface water	No	4	No	Borehole with handpump	Yes			No	Yes	3	1	0	0	0	0	0	Borehole with handpump	1	0	3	Intervention_2	1
48.3	13-04-2017 19:46:14 CEST	GUSG	25	Borehole with manual pump	12	No	No	Borehole with manual pump	No	12	No	Borehole with handpump	Yes			No	No			0	0	0	0	0	Borehole with handpump	1	0	3	Control	0
100	13-04-2017 19:43:07 CEST	GUSG	24	Borehole with manual pump	12	No	No	Borehole with manual pump	No	12	No	Borehole with handpump	Yes			No	No			0	0	0	0	0	Borehole with handpump	1	0	3	Control	0
100	13-04-2017 19:37:28 CEST	GUSG	15	Borehole with manual pump	12	No	No	Borehole with manual pump	No	12	No	Borehole with handpump	Yes			No	No			0	0	0	0	0	Borehole with handpump	1	1	3	Control	0
1.5	13-04-2017 19:50:08 CEST	GUSG	35	Borehole with manual pump	12	No	No	Borehole with manual pump	No	12	No	Borehole with handpump	Yes			No	No			1	0	0	1	0	Borehole with handpump	1	0	3	Control	0
100	11-04-2017 18:13:24 CEST	GUSG	20	Borehole with manual pump	6	No	No	Borehole with manual pump	No	6	No	Borehole with handpump	Yes			No	Yes	7	2	0	0	0	0	0	Borehole with handpump	1	0	3	Control	0
4.7	11-04-2017 18:11:31 CEST	GUSG	13	Borehole with manual pump	6	No	No	Borehole with manual pump	No	6	No	Borehole with handpump	Yes			No	Yes	1	3	0	0	0	0	0	Borehole with handpump	1	0	3	Control	0
1	12-04-2017 18:50:46 CEST	GUSG	16	Borehole with manual pump	12	Yes	No	Borehole with manual pump	No	12	Yes	Borehole with handpump	Yes			No	Yes	2	3	1	0	0	1	0	Borehole with handpump	1	0	3	Control	0
100	11-04-2017 18:13:51 CEST	GUSG	16	Borehole with manual pump	6	No	No	Borehole with manual pump	No	4	No	Borehole with handpump	Yes			No	Yes	2	3	0	0	0	0	0	Borehole with handpump	1	1	3	Control	0
48.3	21-02-2017 14:56:40 UTC	Ibrahim	18	Surface water	9	Yes	No	Surface water	No	9	No	Surface water	No	No		Yes	Yes		777	1	0	0	0	0	Surface water (river- dam- lake- pond- stream- canal- irrigation channels)	1	0	3	Control	0
13.6	24-04-2017 22:38:50 CEST	KARG	22	Public tap/standpipe	12	No	No	Public tap/standpipe	No	12	No	Public tap/standpipe	No	Yes	12	No	Yes	14	777	1	0	0	0	0	Rainwater collection	1	0	3	Intervention_2	1
100	25-04-2017 11:32:12 CEST	KARG	10	Public tap/standpipe	12	No	No	Public tap/standpipe	No	12	No	Public tap/standpipe	No	Yes	7	No	Yes	7	888	1	1	0	1	0	Public tap/standpipe	1	0	3	Intervention_2	1
100	24-04-2017 19:50:09 CEST	KARG	11	Borehole with manual pump	6	No	No	Borehole with manual pump	No	6	No	Borehole with handpump	Yes			No	No			0	0	0	0	0	Borehole with handpump	1	1	3	Control	0
4.7	25-04-2017 15:36:57 CEST	KARG	16	Borehole with manual pump	12	Yes	No	Borehole with manual pump	No	12	No	Borehole with handpump	Yes			No	Yes	3	1	0	0	0	1	0	Borehole with handpump	1	1	3	Control	0
100	24-04-2017 20:12:42 CEST	KARG	10	Borehole with manual pump	5	No	No	Borehole with manual pump	No	5	No	Borehole with handpump	Yes			No	No			0	0	0	0	0	Borehole with handpump	1	1	3	Control	0
0	24-04-2017 20:08:54 CEST	KARG	20	Borehole with manual pump	7	No	No	Borehole with manual pump	No	5	No	Borehole with handpump	Yes			No	Yes	4	2	0	0	0	0	0	Borehole with handpump	0	1	3	Control	0
0	25-04-2017 17:41:26 CEST	KARG	15	Borehole with manual pump	12	No	No	Borehole with manual pump	No	12	No	Borehole with handpump	Yes			No	No			1	0	1	1	0	Borehole with handpump	0	1	3	Intervention_2	1
13.6	25-04-2017 17:39:03 CEST	KARG	8	Borehole with manual pump	6	No	No	Borehole with manual pump	No	6	No	Borehole with handpump	Yes			No	No			1	0	1	1	0	Borehole with handpump	1	1	3	Intervention_2	1
100	25-04-2017 14:01:43 CEST	KARG	17	Borehole with manual pump	12	No	No	Borehole with manual pump	No	12	No	Borehole with handpump	Yes			No	No			1	0	0	1	0	Borehole with handpump	1	1	3	Intervention_2	1
0	25-04-2017 14:05:27 CEST	KARG	14	Borehole with manual pump	12	No	No	Borehole with manual pump	No	12	No	Borehole with handpump	Yes			No	No			1	0	0	1	0	Borehole with handpump	0	1	3	Intervention_2	1
0	26-04-2017 16:01:27 CEST	KARG		Public tap/standpipe	12	No	No	Public tap/standpipe	No	12	No	Public tap/standpipe	No	Yes	7	No	Yes	7	1	1	0	0	1	0	Public tap/standpipe	0	0	3	Control	0
0	26-04-2017 15:59:35 CEST	KARG	9	Public tap/standpipe	12	No	No	Public tap/standpipe	No	12	No	Public tap/standpipe	No	Yes	4	No	Yes	7	2	1	1	0	1	0	Public tap/standpipe	0	0	3	Control	0
48.3	26-04-2017 16:03:13 CEST	KARG	20	Public tap/standpipe	12	No	No	Public tap/standpipe	No	12	No	Public tap/standpipe	No	Yes	12	No	Yes	7	2	1	1	0	1	0	Public tap/standpipe	1	0	3	Control	0
0	26-04-2017 17:43:52 CEST	KARG		Public tap/standpipe	12	No	No	Public tap/standpipe	No	12	No	Public tap/standpipe	No	Yes	3	No	Yes	4	1	1	1	0	1	0	Public tap/standpipe	0	0	3	Control	0
4.7	26-04-2017 17:42:37 CEST	KARG	25	Public tap/standpipe	12	No	No	Public tap/standpipe	No	12	No	Public tap/standpipe	No	No		No	Yes	7	1	1	1	0	1	0	Public tap/standpipe	1	0	3	Control	0
	26-04-2017 14:59:19 CEST	KARG	12	Public tap/standpipe	12	Yes	No	Public tap/standpipe	No	12	Yes	Public tap/standpipe	No	No		No	Yes	3	888	1	0	1	1	0	Public tap/standpipe		0	3	Intervention_2	1
	26-04-2017 14:58:52 CEST	KARG	20	Borehole with manual pump	12	No	No	Rainwater collection	No	6	No	Borehole with handpump	Yes			No	No			1	0	0	1	0	Borehole with handpump		0	3	Intervention_2	1
13.6	07-04-2017 03:06:24 CEST	KPKN01	10	Borehole with manual pump	4	No	No	Unprotected dug well	No	5	No	Borehole with handpump	Yes			No	No			0	0	0	0	0	Borehole with handpump	1	0	3	Control	0
100	19-01-2017 14:14:29 UTC	SAVL	12	Surface water	12	No	No	Surface water	No	12	No	Surface water	Yes			No	No			1	1	0	1	0	Surface water (river- dam- lake- pond- stream- canal- irrigation channels)	1	0	3	Intervention_2	1
	24-11-2016 13:48:42 UTC	SAVL	9	Surface water	12	No	No	Surface water	No	12	No	Surface water	Yes			No	No			1	0	0	1	0	Surface water (river- dam- lake- pond- stream- canal- irrigation channels)		1	3	Intervention_2	1
	19-01-2017 14:04:55 UTC	SAVL	20	Borehole with manual pump	8	No	No	Rainwater collection	No	4	Yes	Borehole with handpump	Yes			No	Yes	90	888	0	0	0	0	0	Borehole with handpump		0	3	Intervention_2	1
	24-11-2016 13:47:46 UTC	SAVL	20	Borehole with manual pump	12	No	No	Borehole with manual pump	No	12	No	Borehole with handpump	Yes			No	No			0	0	0	1	0	Surface water (river- dam- lake- pond- stream- canal- irrigation channels)		0	3	Intervention_2	1
13.6	19-01-2017 14:14:55 UTC	SAVL	11	Borehole with manual pump	12	No	No	Borehole with manual pump	No	12	No	Surface water	Yes			No	No			1	1	0	1	0	Surface water (river- dam- lake- pond- stream- canal- irrigation channels)	1	0	3	Intervention_2	1
	24-11-2016 13:47:04 UTC	SAVL	9	Surface water	12	No	No	Surface water	No	12	No	Surface water	Yes			No	No			1	0	0	1	0	Surface water (river- dam- lake- pond- stream- canal- irrigation channels)		0	3	Intervention_2	1
100	19-01-2017 14:15:33 UTC	SAVL		Surface water	12	No	No	Surface water	No	12	No	Surface water	Yes			No	No			1	1	1	1	0	Surface water (river- dam- lake- pond- stream- canal- irrigation channels)	1	0	3	Intervention_2	1
100	19-01-2017 14:07:30 UTC	SAVL	8	Surface water	8	No	No	Rainwater collection	No	4	Yes	Surface water	Yes			No	No			1	0	0	1	0	Surface water (river- dam- lake- pond- stream- canal- irrigation channels)	1	0	3	Intervention_2	1
100	19-01-2017 14:12:08 UTC	SAVL	6	Surface water	8	No	No	Rainwater collection	No	5	Yes	Surface water	Yes			No	No			0	0	0	1	0	Surface water (river- dam- lake- pond- stream- canal- irrigation channels)	1	0	3	Intervention_2	1
	24-11-2016 13:46:14 UTC	SAVL	12	Borehole with manual pump	12	No	No	Surface water	No	12	No	Surface water	Yes			No	No			0	0	0	1	0	Surface water (river- dam- lake- pond- stream- canal- irrigation channels)		0	3	Intervention_2	1
100	07-02-2017 20:09:44 UTC	SAVL	23	Borehole with manual pump	12	No	No	Borehole with manual pump	No	12	No	Borehole with handpump	Yes			No	No			0	0	0	1	0	Borehole with handpump	1	0	3	Control	0
100	07-02-2017 20:12:08 UTC	SAVL	24	Borehole with manual pump	12	No	No	Borehole with manual pump	No	12	No	Borehole with handpump	Yes			No	No			1	1	0	1	0	Borehole with handpump	1	0	3	Control	0
100	07-02-2017 20:13:14 UTC	SAVL	17	Borehole with manual pump	12	No	No	Borehole with manual pump	No	12	No	Borehole with handpump	Yes			No	No			1	1	0	1	0	Borehole with handpump	1	0	3	Control	0
100	07-02-2017 20:10:42 UTC	SAVL	11	Borehole with manual pump	12	No	No	Borehole with manual pump	No	12	No	Borehole with handpump	Yes			No	No			1	1	0	1	0	Borehole with handpump	1	0	3	Control	0
0	24-01-2017 11:59:03 UTC	SAVL	11	Borehole with manual pump	12	No	No	Borehole with manual pump	No	12	No	Borehole with handpump	Yes			No	No			1	0	0	1	0	Borehole with handpump	0	0	3	Control	0
100	10-01-2017 15:08:22 UTC	SAVL	30	Borehole with manual pump	12	No	No	Surface water	No	5	No	Surface water	Yes			Yes	No			1	0	0	0	0	Surface water (river- dam- lake- pond- stream- canal- irrigation channels)	1	0	3	Control	0
	10-01-2017 15:00:20 UTC	SAVL	10	Borehole with manual pump	12	No	No	Borehole with manual pump	No	12	No	Surface water	Yes			Yes	No			1	1	0	1	0	Surface water (river- dam- lake- pond- stream- canal- irrigation channels)		0	3	Control	0
	28-11-2016 14:14:05 UTC	SAVL	9	Borehole with manual pump	6	Yes	No	Borehole with manual pump	No	7	No	Borehole with handpump	No	Yes	7	Yes	Yes	14	888	1	0	0	1	0	Borehole with handpump		0	3	Control	0
	28-11-2016 14:11:02 UTC	SAVL	22	Borehole with manual pump	5	Yes	No	Surface water	No	4	No	Surface water	Yes			Yes	No			1	0	0	1	0	Surface water (river- dam- lake- pond- stream- canal- irrigation channels)		1	3	Control	0
	10-01-2017 14:51:23 UTC	SAVL	9	Surface water	7	Yes	No	Rainwater collection	Not applicable	6	Yes	Surface water	Yes			Yes	Yes	120	777	1	0	0	0	0	Surface water (river- dam- lake- pond- stream- canal- irrigation channels)		0	3	Control	0
	10-01-2017 14:37:28 UTC	SAVL	13	Surface water	7	Yes	No	Rainwater collection	No	5	Yes	Surface water	Yes			Yes	Yes	120	777	1	0	0	0	0	Surface water (river- dam- lake- pond- stream- canal- irrigation channels)		0	3	Control	0
	10-01-2017 14:52:22 UTC	SAVL	28	Borehole with manual pump	12	No		Surface water	No	4	Yes	Surface water	Yes			Yes	No			1	1	0	1	0	Surface water (river- dam- lake- pond- stream- canal- irrigation channels)		1	3	Control	0
	28-11-2016 14:17:08 UTC	SAVL	14	Surface water	5	No	No	Surface water	No	6	No	Surface water	Yes			Yes	Yes	2	777	1	0	0	1	0	Surface water (river- dam- lake- pond- stream- canal- irrigation channels)		1	3	Control	0
	10-01-2017 14:42:15 UTC	SAVL	12	Surface water	7	Yes	No	Rainwater collection	No	5	Yes	Surface water	Yes			Yes	Yes	120	777	1	0	0	1	0	Surface water (river- dam- lake- pond- stream- canal- irrigation channels)		0	3	Control	0
	28-11-2016 14:19:32 UTC	SAVL	10	Surface water	5	Yes	No	Surface water	No	6	No	Surface water	No	No		Yes	Yes	7	777	1	0	0	1	0	Surface water (river- dam- lake- pond- stream- canal- irrigation channels)		0	3	Control	0
	24-11-2016 13:17:00 UTC	SAVL		Borehole with manual pump	12	No	No	Borehole with manual pump	No	12	No	Surface water	Yes			No	No			1	1	0	1	0	Surface water (river- dam- lake- pond- stream- canal- irrigation channels)		0	3	Control	0
	24-11-2016 13:06:42 UTC	SAVL	8	Surface water	10	No	No	Borehole with manual pump	No	2	Yes	Borehole with handpump	Yes			No	Yes	60	1	1	1	0	0	0	Surface water (river- dam- lake- pond- stream- canal- irrigation channels)		0	3	Control	0
1.5	26-01-2017 15:10:52 UTC	SAVL	9	Surface water	12	No	No	Surface water	No	12	No	Borehole with handpump	Yes			No	No			0	1	0	1	0	Borehole with handpump	1	0	3	Control	0
	24-11-2016 14:04:48 UTC	SAVL	4	Surface water	8	No	No	Rainwater collection	No	5	No	Surface water	Yes			No	No			1	0	0	0	0	Surface water (river- dam- lake- pond- stream- canal- irrigation channels)		0	3	Control	0
	24-11-2016 13:10:04 UTC	SAVL	32	Borehole with manual pump	12	No	No	Borehole with manual pump	No	12	No	Surface water	Yes			No	No			1	1	0	1	0	Surface water (river- dam- lake- pond- stream- canal- irrigation channels)		0	3	Control	0
9.6	26-01-2017 15:10:28 UTC	SAVL	22	Borehole with manual pump	12	No	No	Borehole with manual pump	No	12	No	Borehole with handpump	Yes			No	Yes	90	2	0	0	0	1	0	Borehole with handpump	1	0	3	Control	0
	24-11-2016 12:59:35 UTC	SAVL	22	Surface water	5	No	No	Borehole with manual pump	No	8	Yes	Surface water	Yes			No	No			1	0	0	1	0	Borehole with handpump		0	3	Control	0
	24-11-2016 15:38:54 UTC	SAVL		Borehole with manual pump	12	No	No	Borehole with manual pump	No	12	No	Surface water	Yes			No	No			0	0	1	1	0	Surface water (river- dam- lake- pond- stream- canal- irrigation channels)		0	3	Control	0
3.4	26-01-2017 15:11:27 UTC	SAVL	5	Borehole with manual pump	12	No	No	Borehole with manual pump	No	12	No	Borehole with handpump	Yes			No	Yes	60	2	0	1	0	1	0	Borehole with handpump	1	0	3	Control	0
0	12-01-2017 14:49:56 UTC	SAVL	12	Borehole with manual pump	12	No	No	Borehole with manual pump	No	12	No	Borehole with handpump	Yes			No	Yes	7	1	1	1	1	1	0	Public tap/standpipe|Borehole with handpump	0	0	3	Intervention_2	1
	12-01-2017 13:41:29 UTC	SAVL	14	Borehole with manual pump	12	No	No	Borehole with manual pump	No	12	No	Borehole with handpump	Yes			No	No			0	0	0	1	0	Borehole with handpump		0	3	Intervention_2	1
0	12-01-2017 14:43:26 UTC	SAVL	9	Borehole with manual pump	12	No	No	Rainwater collection	Yes	6	Yes	Borehole with handpump	Yes			No	Yes	4	1	1	1	1	1	0	Public tap/standpipe	0	1	3	Intervention_2	1
	12-01-2017 13:39:43 UTC	SAVL	14	Borehole with manual pump	12	No	No	Surface water	No	5	No	Surface water	Yes			Yes	No			1	0	1	1	0	Borehole with handpump		0	3	Intervention_2	1
2.6	01-02-2017 12:34:31 UTC	SAVL	6	Surface water	6	No	No	Unprotected dug well	No	6	No	Surface water	Yes			No	No			1	0	1	1	0	Public tap/standpipe	1	0	3	Intervention_2	1
0	01-02-2017 12:43:22 UTC	SAVL	22	Surface water	6	No	No	Unprotected dug well	No	6	No	Surface water	Yes			No	No			1	0	1	1	0	Public tap/standpipe	0	1	3	Intervention_2	1
13.6	01-02-2017 12:18:19 UTC	SAVL	6	Surface water	6	No	No	Public tap/standpipe	No	6	No	Public tap/standpipe	Yes			No	No			1	0	1	1	0	Public tap/standpipe	1	1	3	Intervention_2	1
0	01-02-2017 12:37:42 UTC	SAVL	6	Surface water	6	No	No	Unprotected dug well	No	6	No	Surface water	Yes			No	No			1	0	1	1	0	Public tap/standpipe	0	0	3	Intervention_2	1
0	01-02-2017 12:11:13 UTC	SAVL	21	Surface water	7	No	No	Public tap/standpipe	No	5	No	Surface water	Yes			No	No			1	0	1	1	0	Public tap/standpipe	0	0	3	Intervention_2	1
	18-11-2016 10:42:18 UTC	SAVL		Borehole with manual pump	888	No	No	Unprotected dug well	No	888	No	Public tap/standpipe	No	No		No	Yes	3	888	1	0	1	1	0	Public tap/standpipe		1	3	Intervention_2	1
	18-11-2016 11:27:35 UTC	SAVL		Borehole with manual pump	888	No	No	Unprotected dug well	No	888	No	Borehole with handpump	Yes			No	No			1	0	1	1	0	Public tap/standpipe		0	3	Intervention_2	1
	18-11-2016 12:08:32 UTC	SAVL	24	Borehole with manual pump	888	No	No	Unprotected dug well	No	888	No	Public tap/standpipe	No	Yes	14	No	No			1	0	1	1	0	Public tap/standpipe		1	3	Intervention_2	1
	18-11-2016 13:03:21 UTC	SAVL	19	Borehole with manual pump	888	No	No	Unprotected dug well	No	888	No	Borehole with handpump	Yes			No	No			1	0	1	1	0	Public tap/standpipe		1	3	Intervention_2	1
100	13-02-2017 00:56:15 UTC	SAVL	15	Surface water	12	No	No	Surface water	No	12	No	Surface water	Yes			No	No			0	0	0	1	0	Surface water (river- dam- lake- pond- stream- canal- irrigation channels)	1	0	3	Intervention_1	1
0	12-02-2017 23:16:02 UTC	SAVL		Surface water	12	No	No	Surface water	No	12	No	Surface water	Yes			No	No			0	0	0	0	0	Bottled water- sachet water- or "pure water (sachet water)"	0	0	3	Intervention_1	1
100	12-02-2017 23:27:11 UTC	SAVL		Surface water	12	No	No	Surface water	No	12	No	Surface water	Yes			No	No			0	0	0	0	0	Surface water (river- dam- lake- pond- stream- canal- irrigation channels)	1	0	3	Intervention_1	1
100	12-02-2017 22:54:49 UTC	SAVL		Surface water	12	Yes	No	Rainwater collection	Yes	6	Yes	Surface water	Yes			No	No			1	0	0	1	0	Surface water (river- dam- lake- pond- stream- canal- irrigation channels)	1	0	3	Intervention_1	1
0	12-02-2017 23:03:02 UTC	SAVL		Public tap/standpipe	3	Yes	No	Surface water	No	6	No	Surface water	Yes			No	No			1	1	0	1	0	Public tap/standpipe	0	0	3	Intervention_1	1
	28-11-2016 13:25:33 UTC	SAVL	14	Surface water	12	No	No	Surface water	No	12	No	Surface water	Yes			No	No			1	1	0	1	0	Surface water (river- dam- lake- pond- stream- canal- irrigation channels)		1	3	Control	0
0	10-01-2017 12:28:56 UTC	SAVL	5	Surface water	12	No	No	Surface water	No	12	No	Surface water	Yes			No	No			1	0	0	0	0	Surface water (river- dam- lake- pond- stream- canal- irrigation channels)	0	0	3	Control	0
	28-11-2016 13:19:20 UTC	SAVL	5	Surface water	12	No	No	Surface water	No	12	No	Surface water	Yes			No	No			1	0	0	0	0	Surface water (river- dam- lake- pond- stream- canal- irrigation channels)		0	3	Control	0
100	10-01-2017 11:57:38 UTC	SAVL	18	Surface water	888	No	No	Surface water	No	888	No	Surface water	Yes			No	No			1	0	0	0	0		1	1	3	Control	0
	28-11-2016 13:06:21 UTC	SAVL	12	Surface water	8	No	No	Rainwater collection	No	5	Yes	Surface water	Yes			No	No			1	0	0	0	0	Surface water (river- dam- lake- pond- stream- canal- irrigation channels)		1	3	Control	0
13.6	10-01-2017 12:44:37 UTC	SAVL	9	Surface water	6	No	No	Surface water	No	6	No	Surface water	Yes			No	No			0	0	0	1	0	Surface water (river- dam- lake- pond- stream- canal- irrigation channels)	1	0	3	Control	0
	28-11-2016 13:18:52 UTC	SAVL	10	Surface water	12	No	No	Surface water	No	12	No	Surface water	Yes			No	No			1	1	0	1	0	Surface water (river- dam- lake- pond- stream- canal- irrigation channels)		1	3	Control	0
	28-11-2016 13:14:34 UTC	SAVL		Surface water	8	No	No	Rainwater collection	No	5	Yes	Surface water	Yes			No	No			1	0	0	1	0	Surface water (river- dam- lake- pond- stream- canal- irrigation channels)		1	3	Control	0
	10-01-2017 12:11:11 UTC	SAVL	12	Surface water	12	No	No	Surface water	No	12	No	Surface water	Yes			No	No			1	0	0	0	0	Surface water (river- dam- lake- pond- stream- canal- irrigation channels)		0	3	Control	0
	28-11-2016 13:00:32 UTC	SAVL	12	Surface water	12	No	No	Surface water	No	12	No	Surface water	Yes			No	No			1	0	0	0	0	Surface water (river- dam- lake- pond- stream- canal- irrigation channels)		0	3	Control	0
1.5	26-01-2017 23:30:40 UTC	SAVL	22	Public tap/standpipe	12	Yes	No	Public tap/standpipe	No	12	Yes	Public tap/standpipe	No	No		No	Yes	30	1	1	0	0	1	0	Piped water into dwelling	1	1	3	Intervention_1	1
0	26-01-2017 14:19:48 UTC	SAVL	15	Public tap/standpipe	6	Yes	No	Public tap/standpipe	No	6	No	Public tap/standpipe	Yes			No	No			1	0	0	1	0	Public tap/standpipe	0	0	3	Intervention_1	1
0	26-01-2017 14:20:37 UTC	SAVL	13	Public tap/standpipe	6	Yes	No	Public tap/standpipe	No	6	Yes	Surface water	Yes			No	No			1	0	1	1	0	Public tap/standpipe|Surface water (river- dam- lake- pond- stream- canal- irrigation channels)	0	0	3	Intervention_1	1
0	26-01-2017 23:21:58 UTC	SAVL		Public tap/standpipe	12	Yes	No	Public tap/standpipe	No	12	Yes	Public tap/standpipe	No	No		No	Yes	365	1	1	1	1	1	0	Public tap/standpipe	0	0	3	Intervention_1	1
100	05-01-2017 14:38:45 UTC	SAVL	12	Surface water	9	Yes	No	Surface water	No	9	No	Surface water	Yes			Yes	Yes	120	777	0	0	0	1	0	Surface water (river- dam- lake- pond- stream- canal- irrigation channels)	1	0	3	Control	0
100	05-01-2017 20:53:33 UTC	SAVL	12	Surface water	3	Yes	No	Rainwater collection	Yes	4	Yes	Surface water	No	No		Yes	Yes		777	0	0	0	0	0	Surface water (river- dam- lake- pond- stream- canal- irrigation channels)	1	0	3	Control	0
1.2	20-12-2016 15:11:01 UTC	SAVL	40	Borehole with manual pump	12	No	No	Borehole with manual pump	No	12	No	Borehole with handpump	Yes			No	No			1	1	1	1	0	Borehole with handpump	1	1	3	Intervention_2	1
	16-11-2016 16:04:46 UTC	SAVL	25	Borehole with manual pump	12	No	No	Borehole with manual pump	No	12	No	Borehole with handpump	Yes			No	No			1	0	1	1	0	Borehole with handpump		0	3	Intervention_2	1
13.6	20-12-2016 14:15:25 UTC	SAVL	13	Borehole with manual pump	12	No	No	Borehole with manual pump	No	12	No	Borehole with handpump	Yes			No	No			1	0	0	1	0	Surface water (river- dam- lake- pond- stream- canal- irrigation channels)	1	0	3	Intervention_2	1
	16-11-2016 15:56:22 UTC	SAVL	9	Borehole with manual pump	6	No	No	Borehole with manual pump	No	7	No	Borehole with handpump	Yes			No	No			1	0	1	1	0	Borehole with handpump		0	3	Intervention_2	1
13.6	20-12-2016 14:19:49 UTC	SAVL	12	Borehole with manual pump	6	No	No	Borehole with manual pump	No	6	No	Borehole with handpump	Yes			No	No			1	0	1	1	0	Borehole with handpump	1	0	3	Intervention_2	1
0	20-12-2016 14:06:21 UTC	SAVL		Borehole with manual pump	12	No	No	Borehole with manual pump	No	12	No	Borehole with handpump	Yes			No	No			1	1	1	1	0	Borehole with handpump	0	1	3	Intervention_2	1
48.3	20-12-2016 15:28:38 UTC	SAVL	21	Borehole with manual pump	12	No	No	Borehole with manual pump	No	12	No	Borehole with handpump	Yes			No	No			1	0	0	0	0	Borehole with handpump	1	1	3	Intervention_2	1
	16-11-2016 15:56:51 UTC	SAVL	9	Borehole with manual pump	6	No	No	Borehole with manual pump	No	7	No	Borehole with handpump	Yes			No	No			1	0	1	1	0	Borehole with handpump		1	3	Intervention_2	1
	16-11-2016 16:05:37 UTC	SAVL	21	Borehole with manual pump	12	No	No	Borehole with manual pump	No	12	No	Borehole with handpump	Yes			No	No			1	0	0	1	0	Borehole with handpump		1	3	Intervention_2	1
1	12-01-2017 11:51:22 UTC	SAVL	8	Borehole with manual pump	6	No	No	Borehole with manual pump	No	6	No	Borehole with handpump	Yes			No	No			1	0	0	1	0	Borehole with handpump	1	0	3	Control	0
32.6	12-01-2017 12:30:26 UTC	SAVL	32	Borehole with manual pump	888	No	No	Borehole with manual pump	No	888	No	Borehole with handpump	Yes			No	No			1	0	0	1	0	Borehole with handpump	1	0	3	Control	0
0	12-01-2017 11:46:24 UTC	SAVL	22	Borehole with manual pump	888	No	No	Borehole with manual pump	No	888	No	Borehole with handpump	Yes			No	No			1	0	0	1	0	Borehole with handpump	0	0	3	Control	0
3.4	12-01-2017 11:34:54 UTC	SAVL	22	Borehole with manual pump	888	No	No	Borehole with manual pump	No	888	No	Borehole with handpump	Yes			No	No			1	0	0	1	0	Borehole with handpump	1	0	3	Control	0
48.3	30-11-2016 13:35:28 UTC	SAVL	11	Borehole with manual pump	12	No	No	Borehole with manual pump	No	12	No	Borehole with handpump	Yes			No	No			1	0	0	1	0	Borehole with handpump	1	0	3	Control	0
13.6	20-12-2016 19:51:21 UTC	SAVL	14	Borehole with manual pump	12	No	No	Borehole with manual pump	No	12	No	Borehole with handpump	Yes			No	No			0	0	0	0	0	Borehole with handpump	1	0	3	Control	0
13.6	20-12-2016 19:31:53 UTC	SAVL	19	Borehole with manual pump	12	Yes	No	Borehole with manual pump	No	12	No	Borehole with handpump	Yes			No	Yes	90	1	1	0	0	1	0	Borehole with handpump	1	0	3	Control	0
48.3	30-11-2016 14:04:26 UTC	SAVL	30	Borehole with manual pump	12	No	No	Borehole with manual pump	No	12	No	Borehole with handpump	Yes			No	No			0	0	0	1	0	Borehole with handpump	1	0	3	Control	0
100	30-11-2016 14:03:58 UTC	SAVL	1	Borehole with manual pump	12	No	No	Borehole with manual pump	No	12	No	Borehole with handpump	Yes			No	No			1	0	0	1	0	Borehole with handpump	1	0	3	Control	0
3.4	03-02-2017 00:54:36 UTC	SAVL		Borehole with manual pump	12	No	No	Borehole with manual pump	No	12	No	Borehole with handpump	Yes			No	No			1	1	0	0	0	Borehole with handpump	1	0	3	Intervention_2	1
	24-11-2016 14:16:45 UTC	SAVL		Borehole with manual pump	12	No	No	Borehole with manual pump	No	12	No	Borehole with handpump	Yes			No	No			1	1	0	0	0	Surface water (river- dam- lake- pond- stream- canal- irrigation channels)		0	3	Intervention_2	1
100	03-02-2017 00:48:19 UTC	SAVL	12	Borehole with manual pump	12	No	No	Borehole with manual pump	No	12	No	Borehole with handpump	Yes			No	Yes	14	1	0	0	0	1	0	Borehole with handpump	1	0	3	Intervention_2	1
	24-11-2016 14:12:21 UTC	SAVL	17	Borehole with manual pump	5	No	No	Borehole with manual pump	No	6	No	Borehole with handpump	Yes			No	No			0	1	0	1	0	Borehole with handpump		0	3	Intervention_2	1
100	04-02-2017 16:29:29 UTC	SAVL	15	Borehole with manual pump	12	No	No	Borehole with manual pump	No	12	No	Borehole with handpump	Yes			No	No			1	0	1	1	0	Borehole with handpump	1	0	3	Intervention_2	1
100	04-02-2017 16:10:32 UTC	SAVL		Borehole with manual pump	12	No	No	Borehole with manual pump	No	12	No	Borehole with handpump	Yes			No	No			1	0	1	1	0	Borehole with handpump	1	0	3	Intervention_2	1
	24-11-2016 13:42:48 UTC	SAVL		Borehole with manual pump	12	No	No	Borehole with manual pump	No	12	No	Borehole with handpump	Yes			No	No			1	0	1	1	0	Borehole with handpump		0	3	Intervention_2	1
0	31-01-2017 13:54:26 UTC	SAVL	19	Public tap/standpipe	12	Yes	No	Public tap/standpipe	No	12	Yes	Public tap/standpipe	No	Yes	6	No	Yes	10	888	1	0	1	1	0	Public tap/standpipe	0	0	3	Intervention_2	1
13.6	31-01-2017 14:34:30 UTC	SAVL	12	Public tap/standpipe	12	No	No	Public tap/standpipe	No	12	No	Public tap/standpipe	Yes			No	Yes	4	4	1	1	1	1	0	Public tap/standpipe	1	0	3	Intervention_2	1
0	31-01-2017 14:38:25 UTC	SAVL	14	Borehole with manual pump	12	No	No	Public tap/standpipe	No	12	No	Public tap/standpipe	Yes			No	Yes	3	3	1	1	1	1	0	Public tap/standpipe	0	0	3	Intervention_2	1
0	31-01-2017 14:36:12 UTC	SAVL	14	Public tap/standpipe	12	No	No	Public tap/standpipe	No	12	No	Public tap/standpipe	Yes			No	Yes	4	3	1	1	1	1	0	Public tap/standpipe	0	0	3	Intervention_2	1
	16-11-2016 16:43:21 UTC	SAVL	22	Borehole with manual pump	6	No	No	Borehole with manual pump	No	6	No	Borehole with handpump	Yes			No	No			0	0	0	0	0	Borehole with handpump		0	3	Intervention_1	1
48.3	21-12-2016 16:36:58 UTC	SAVL	16	Borehole with manual pump	8	Yes	No	Rainwater collection	No	5	No	Borehole with handpump	Yes			No	Yes	4	2	1	1	1	1	0	Borehole with handpump	1	0	3	Intervention_1	1
100	21-12-2016 16:44:48 UTC	SAVL	25	Borehole with manual pump	8	No	No	Rainwater collection	No	5	No	Borehole with handpump	Yes			No	No			1	1	1	1	0	Borehole with handpump	1	0	3	Intervention_1	1
	16-11-2016 16:48:16 UTC	SAVL	9	Borehole with manual pump	6	No	No	Borehole with manual pump	No	6	No	Borehole with handpump	Yes			No	No			0	0	0	0	0	Borehole with handpump		0	3	Intervention_1	1
32.6	22-12-2016 12:26:17 UTC	SAVL	26	Borehole with manual pump	12	No	No	Borehole with manual pump	No	12	No	Borehole with handpump	Yes			No	Yes	21	4	1	1	0	1	0	Borehole with handpump	1	0	3	Intervention_1	1
	16-11-2016 16:55:52 UTC	SAVL	26	Borehole with manual pump	6	No	No	Rainwater collection	Yes	3	Yes	Borehole with handpump	Yes			No	No			0	0	0	0	0	Borehole with handpump		1	3	Intervention_1	1
0	22-12-2016 12:35:57 UTC	SAVL	16	Borehole with manual pump	12	No	No	Borehole with manual pump	No	12	No	Borehole with handpump	Yes			No	Yes	30	1	1	1	1	1	0	Borehole with handpump	0	1	3	Intervention_1	1
	16-11-2016 16:36:31 UTC	SAVL	27	Borehole with manual pump	6	No	No	Rainwater collection	Yes	3	Yes	Borehole with handpump	Yes			No	Yes	2	1	1	1	1	1	0	Borehole with handpump		0	3	Intervention_1	1
100	21-12-2016 16:32:07 UTC	SAVL	9	Borehole with manual pump	8	Yes	No	Rainwater collection	No	5	Not applicable	Borehole with handpump	Yes			No	No			1	0	0	0	0	Borehole with handpump	1	0	3	Intervention_1	1
1.1	18-01-2017 13:45:20 UTC	SAVL	30	Public tap/standpipe	12	No	No	Public tap/standpipe	No	12	No	Public tap/standpipe	Yes			No	Yes	7	888	1	0	1	1	0	Public tap/standpipe	1	1	3	Control	0
0	30-11-2016 14:10:23 UTC	SAVL	26	Public tap/standpipe	888	No	No	Public tap/standpipe	No	888	No	Public tap/standpipe	No	No		No	Yes	14	888	1	0	0	1	0	Public tap/standpipe	0	0	3	Control	0
0	17-01-2017 18:54:21 UTC	SAVL	24	Public tap/standpipe	12	No	No	Public tap/standpipe	No	12	No	Public tap/standpipe	Yes			No	Yes	30	2	1	1	0	1	0	Public tap/standpipe	0	0	3	Control	0
0	26-04-2017 17:35:51 CEST	SAVL	25	Public tap/standpipe	888	No	No	Public tap/standpipe	No	888	No	Public tap/standpipe	No	No		No	Yes	14	888	1	0	0	1	0	Public tap/standpipe	0	0	3	Control	0
0	18-01-2017 13:48:07 UTC	SAVL	29	Public tap/standpipe	12	No	No	Public tap/standpipe	No	12	No	Public tap/standpipe	Yes			No	Yes	7	3	1	1	0	1	0	Public tap/standpipe	0	1	3	Control	0
0	18-01-2017 13:46:38 UTC	SAVL	21	Public tap/standpipe	12	No	No	Public tap/standpipe	No	12	No	Public tap/standpipe	No	Yes	2	No	Yes	2	2	1	1	0	1	0	Public tap/standpipe	0	1	3	Control	0
100	02-02-2017 15:05:13 UTC	SAVL	17	Public tap/standpipe	12	Yes	No	Borehole with manual pump	No	12	No	Surface water	Yes			No	No			1	0	0	1	0	Surface water (river- dam- lake- pond- stream- canal- irrigation channels)	1	1	3	Intervention_1	1
4.7	02-02-2017 15:05:37 UTC	SAVL	21	Public tap/standpipe	12	Yes	No	Surface water	No	12	No	Public tap/standpipe	Yes			No	Yes	7	888	0	0	1	1	0	Public tap/standpipe	1	0	3	Intervention_1	1
1.5	02-02-2017 15:19:49 UTC	SAVL	10	Public tap/standpipe	12	No	No	Public tap/standpipe	No	12	No	Public tap/standpipe	Yes			No	Yes	4	777	1	1	1	1	0	Public tap/standpipe	1	0	3	Intervention_1	1
1.2	02-02-2017 15:05:25 UTC	SAVL	7	Public tap/standpipe	12	Yes	No	Public tap/standpipe	No	12	No	Public tap/standpipe	Yes			No	Yes	7	777	0	0	0	1	0	Public tap/standpipe	1	0	3	Intervention_1	1
0	05-01-2017 11:47:33 UTC	SAVL	15	Surface water	6	No	No	Borehole with manual pump	No	6	No	Surface water	Yes			Yes	No			1	0	0	1	0	Surface water (river- dam- lake- pond- stream- canal- irrigation channels)	0	0	3	Control	0
	30-11-2016 15:52:03 UTC	SAVL	17	Surface water	6	Yes	No	Borehole with manual pump	No	6	No	Public tap/standpipe	Yes			No	No			1	0	0	1	0	Surface water (river- dam- lake- pond- stream- canal- irrigation channels)		0	3	Control	0
100	05-01-2017 11:18:07 UTC	SAVL	12	Surface water	6	No	No	Borehole with manual pump	No	6	No	Surface water	Yes			Yes	No			1	0	0	1	0	Surface water (river- dam- lake- pond- stream- canal- irrigation channels)	1	0	3	Control	0
1.5	30-11-2016 15:42:22 UTC	SAVL	12	Surface water	6	Yes	No	Borehole with manual pump	No	6	No	Public tap/standpipe	Yes			No	No			1	0	0	1	0	Public tap/standpipe	1	0	3	Control	0
1	05-01-2017 11:39:18 UTC	SAVL	20	Surface water	888	Yes	No	Surface water	No	888	No	Surface water	Yes			Yes	No			1	0	0	1	0	Surface water (river- dam- lake- pond- stream- canal- irrigation channels)	1	0	3	Control	0
	30-11-2016 13:20:19 UTC	SAVL	18	Surface water	6	No	No	Borehole with manual pump	No	3	Yes	Mechanized borehole	Yes			No	No			0	0	0	0	0	Mechanized borehole		0	3	Control	0
2.6	05-01-2017 12:18:03 UTC	SAVL	17	Surface water	888	No	No	Surface water	No	888	No	Surface water	Yes			No	No			1	0	0	1	0	Surface water (river- dam- lake- pond- stream- canal- irrigation channels)	1	0	3	Control	0
32.6	30-11-2016 13:16:58 UTC	SAVL	16	Surface water	4	Yes	No	Borehole with manual pump	No	6	No	Mechanized borehole	Yes			Not applicable	No			1	0	0	0	0	Mechanized borehole	1	0	3	Control	0
0	24-01-2017 17:13:53 UTC	SAVL	15	Public tap/standpipe	6	No	No	Public tap/standpipe	No	6	No	Public tap/standpipe	Yes			No	No			1	0	0	1	0	Public tap/standpipe	0	0	3	Intervention_2	1
0	30-11-2016 13:36:35 UTC	SAVL	16	Public tap/standpipe	12	No	No	Public tap/standpipe	No	12	No	Public tap/standpipe	No	Yes	1	No	Yes	30	2	1	1	1	1	0	Public tap/standpipe	0	0	3	Intervention_2	1
0	24-01-2017 17:23:09 UTC	SAVL	19	Public tap/standpipe	888	No	No	Public tap/standpipe	No	888	No	Public tap/standpipe	No	No		No	No			1	0	1	1	0	Public tap/standpipe	0	0	3	Intervention_2	1
0	30-11-2016 13:37:11 UTC	SAVL	21	Public tap/standpipe	12	No	No	Public tap/standpipe	No	12	No	Public tap/standpipe	No	Yes	1	No	Yes	30	2	1	1	1	1	0	Public tap/standpipe	0	0	3	Intervention_2	1
0	24-01-2017 17:26:16 UTC	SAVL	15	Public tap/standpipe	888	No	No	Public tap/standpipe	No	888	No	Public tap/standpipe	Yes			No	No			1	0	1	1	0	Public tap/standpipe	0	0	3	Intervention_2	1
	30-11-2016 13:37:51 UTC	SAVL	16	Public tap/standpipe	12	No	No	Public tap/standpipe	No	12	No	Public tap/standpipe	No	Yes	4	No	No			1	1	1	1	0	Public tap/standpipe		0	3	Intervention_2	1
100	24-01-2017 17:20:38 UTC	SAVL	6	Public tap/standpipe	6	No	No	Public tap/standpipe	No	6	No	Public tap/standpipe	Yes			No	No			1	0	1	1	0	Public tap/standpipe	1	0	3	Intervention_2	1
100	30-11-2016 13:38:34 UTC	SAVL	7	Public tap/standpipe	12	No	No	Public tap/standpipe	No	12	No	Public tap/standpipe	No	Yes	8	No	Yes	8	2	1	1	1	1	0	Public tap/standpipe	1	0	3	Intervention_2	1
	10-01-2017 14:36:14 UTC	SAVL	11	Surface water	5	Yes	No	Surface water	No	7	No	Surface water	No	No		Yes	Yes	90	777	0	0	0	1	0	Surface water (river- dam- lake- pond- stream- canal- irrigation channels)		0	3	Control	0
	10-01-2017 16:13:01 UTC	SAVL	7	Surface water	4	No	No	Surface water	No	5	No	Surface water	No	No		Yes	Yes		777	1	0	0	1	0	Surface water (river- dam- lake- pond- stream- canal- irrigation channels)		0	3	Control	0
	10-01-2017 15:11:51 UTC	SAVL		Surface water	7	No	No	Surface water	No	3	No	Surface water	Yes			No	No			1	0	0	1	0	Surface water (river- dam- lake- pond- stream- canal- irrigation channels)		1	3	Control	0
100	26-01-2017 13:53:08 UTC	SAVL	15	Borehole with manual pump	12	No	No	Borehole with manual pump	No	12	No	Borehole with handpump	No	No		No	No			1	1	0	1	0	Borehole with handpump	1	0	3	Intervention_2	1
100	26-01-2017 14:11:05 UTC	SAVL	13	Borehole with manual pump	12	No	No	Borehole with manual pump	No	12	No	Borehole with handpump	Yes			No	No			1	1	1	1	0	Borehole with handpump|Unprotected dug well	1	0	3	Intervention_2	1
100	26-01-2017 14:00:46 UTC	SAVL	11	Borehole with manual pump	12	No	No	Borehole with manual pump	No	12	No	Borehole with handpump	Yes			No	No			0	1	0	1	0	Borehole with handpump	1	0	3	Intervention_2	1
100	26-01-2017 14:07:33 UTC	SAVL	15	Borehole with manual pump	12	No	No	Borehole with manual pump	No	12	No	Borehole with handpump	Yes			No	No			1	1	1	1	0	Unprotected dug well	1	0	3	Intervention_2	1
2.1	26-01-2017 14:10:23 UTC	SAVL	23	Borehole with manual pump	12	No	No	Borehole with manual pump	No	12	No	Borehole with handpump	Yes			No	No			1	0	0	1	0	Borehole with handpump	1	0	3	Intervention_2	1
1	24-01-2017 12:38:39 UTC	SAVL		Surface water	12	No	No	Surface water	No	12	No	Surface water	Yes			No	No			1	1	1	1	0	Surface water (river- dam- lake- pond- stream- canal- irrigation channels)	1	0	3	Intervention_2	1
100	24-01-2017 13:00:58 UTC	SAVL	7	Surface water	12	No	No	Surface water	No	12	No	Surface water	Yes			No	No			1	1	1	1	0	Borehole with handpump	1	0	3	Intervention_2	1
100	24-01-2017 12:50:04 UTC	SAVL	7	Surface water	12	No	No	Surface water	No	12	No	Surface water	Yes			No	No			1	1	1	1	0	Surface water (river- dam- lake- pond- stream- canal- irrigation channels)	1	0	3	Intervention_2	1
48.3	17-01-2017 11:36:08 UTC	SAVL	13	Borehole with manual pump	888	No	No	Borehole with manual pump	No	888	No	Borehole with handpump	Yes			No	No			1	0	0	1	0	Borehole with handpump	1	0	3	Control	0
	28-11-2016 13:27:01 UTC	SAVL	13	Borehole with manual pump	7	No	No	Borehole with manual pump	No	6	No	Borehole with handpump	Yes			No	No			1	0	0	1	0	Borehole with handpump		0	3	Control	0
100	17-01-2017 10:58:58 UTC	SAVL	12	Borehole with manual pump	6	No	No	Borehole with manual pump	No	6	No	Borehole with handpump	Yes			No	No			1	0	0	0	0	Borehole with handpump	1	0	3	Control	0
100	17-01-2017 11:23:55 UTC	SAVL		Borehole with manual pump	888	No	No	Unprotected dug well	No	888	No	Borehole with handpump	Yes			No	No			0	0	0	1	0	Borehole with handpump	1	0	3	Control	0
	28-11-2016 12:50:46 UTC	SAVL		Borehole with manual pump	888	No	No	Unprotected dug well	No	888	No	Borehole with handpump	Yes			No	No			0	0	0	1	0	Borehole with handpump		0	3	Control	0
13.6	17-01-2017 11:33:21 UTC	SAVL		Borehole with manual pump	888	No	No	Borehole with manual pump	No	888	No	Borehole with handpump	Yes			No	No			1	0	0	1	0	Borehole with handpump	1	0	3	Control	0
	28-11-2016 13:35:44 UTC	SAVL		Borehole with manual pump	888	No	No	Unprotected dug well	No	888	No	Borehole with handpump	Yes			No	No			1	0	0	1	0	Borehole with handpump		0	3	Control	0
0	12-01-2017 14:05:54 UTC	SAVL	9	Borehole with manual pump	12	No	No	Borehole with manual pump	No	12	No	Borehole with handpump	Yes			No	Yes	2	4	1	1	0	1	0	Borehole with handpump	0	0	3	Control	0
0	12-01-2017 14:03:22 UTC	SAVL	21	Borehole with manual pump	12	No	No	Borehole with manual pump	No	12	No	Borehole with handpump	Yes			No	Yes	21	1	1	1	0	1	0	Borehole with handpump	0	0	3	Control	0
0	12-01-2017 14:13:41 UTC	SAVL	18	Borehole with manual pump	12	No	No	Borehole with manual pump	No	12	No	Borehole with handpump	Yes			No	Yes	6	2	1	1	0	1	0	Borehole with handpump	0	0	3	Control	0
	16-11-2016 14:12:06 UTC	SAVL	18	Borehole with manual pump	12	No	No	Borehole with manual pump	No	12	No	Borehole with handpump	Yes			No	Yes	5	2	1	0	0	1	0	Borehole with handpump		0	3	Control	0
9.1	12-01-2017 14:10:48 UTC	SAVL	38	Borehole with manual pump	12	No	No	Borehole with manual pump	No	12	No	Borehole with handpump	Yes			No	Yes	4	4	1	1	0	1	0	Borehole with handpump	1	0	3	Control	0
48.3	12-01-2017 13:56:32 UTC	SAVL	10	Borehole with manual pump	12	No	No	Borehole with manual pump	No	12	No	Borehole with handpump	Yes			No	No			1	0	0	1	0	Borehole with handpump	1	1	3	Control	0
	16-11-2016 14:30:13 UTC	SAVL	40	Borehole with manual pump	12	No	No	Borehole with manual pump	No	12	No	Borehole with handpump	Yes			No	Yes	2	4	1	0	0	1	0	Borehole with handpump		0	3	Control	0
	16-11-2016 14:47:07 UTC	SAVL	24	Borehole with manual pump	12	No	No	Borehole with manual pump	No	12	No	Borehole with handpump	Yes			No	Yes	1	3	1	1	0	1	0	Borehole with handpump		0	3	Control	0
	16-11-2016 14:47:47 UTC	SAVL	12	Borehole with manual pump	12	No	No	Borehole with manual pump	No	12	No	Borehole with handpump	Yes			No	Yes	2	3	1	1	0	1	0	Borehole with handpump		0	3	Control	0
	16-11-2016 14:25:31 UTC	SAVL	26	Borehole with manual pump	12	No	No	Surface water	No	8	No	Borehole with handpump	Yes			No	No			0	0	0	0	0	Surface water (river- dam- lake- pond- stream- canal- irrigation channels)		1	3	Control	0
100	20-01-2017 07:32:53 UTC	SAVL	17	Surface water	888	No	No	Borehole with manual pump	No	888	No	Surface water	Yes			No	No			0	0	0	1	0	Borehole with handpump	1	0	3	Control	0
4.7	19-01-2017 12:27:14 UTC	SAVL	8	Borehole with manual pump	6	No	No	Borehole with manual pump	No	6	No	Borehole with handpump	Yes			No	No			1	0	0	1	0	Borehole with handpump	1	0	3	Control	0
	16-11-2016 14:25:27 UTC	SAVL	11	Borehole with manual pump	12	No	No	Borehole with manual pump	No	12	No	Surface water	Yes			No	No			1	0	0	1	0	Borehole with handpump		1	3	Control	0
	16-11-2016 14:27:18 UTC	SAVL	16	Borehole with manual pump	12	No	No	Borehole with manual pump	No	12	No	Borehole with handpump	Yes			No	No			1	0	0	0	0	Borehole with handpump		0	3	Control	0
	16-11-2016 14:27:26 UTC	SAVL	6	Borehole with manual pump	12	No	No	Borehole with manual pump	No	12	No	Borehole with handpump	Yes			No	No			0	0	0	0	0	Borehole with handpump		1	3	Control	0
	16-11-2016 14:32:22 UTC	SAVL	21	Borehole with manual pump	12	No	No	Borehole with manual pump	No	12	No	Borehole with handpump	Yes			No	No			0	0	0	1	0	Borehole with handpump		1	3	Control	0
	16-11-2016 14:39:22 UTC	SAVL	8	Borehole with manual pump	12	No	No	Borehole with manual pump	No	12	No	Borehole with handpump	Yes			No	No			0	0	0	1	0	Borehole with handpump		0	3	Control	0
100	17-01-2017 16:08:45 UTC	SAVL	13	Borehole with manual pump	12	Yes	No	Unprotected dug well	No	3	Yes	Borehole with handpump	Yes			No	Yes	7	1	0	0	0	1	0	Borehole with handpump	1	1	3	Control	0
4.7	17-01-2017 16:09:08 UTC	SAVL	8	Borehole with manual pump	12	Yes	No	Unprotected dug well	No	5	No	Borehole with handpump	Yes			No	Yes	14	1	0	0	0	0	0	Borehole with handpump	1	0	3	Control	0
100	29-11-2016 14:36:26 UTC	SAVL	10	Surface water	3	Yes	No	Protected dug well without pump	No	3	Yes	Borehole with handpump	Yes			No	Yes	2	1	0	0	0	0	0	Unprotected dug well	1	0	3	Control	0
32.6	29-11-2016 14:44:05 UTC	SAVL	15	Surface water	888	No	No	Public tap/standpipe	No	888	No	Public tap/standpipe	Yes			No	No			0	0	0	0	0	Public tap/standpipe	1	0	3	Control	0
0	17-01-2017 16:08:21 UTC	SAVL	3	Public tap/standpipe	12	No	No	Unprotected dug well	No	4	No	Public tap/standpipe	Yes			No	No			0	0	0	1	0	Public tap/standpipe	0	0	3	Control	0
100	29-11-2016 17:32:45 UTC	SAVL		Public tap/standpipe	6	Yes	No	Rainwater collection	Yes	6	Yes	Public tap/standpipe	No	Yes	2	No	Yes	14	1	1	0	0	1	0	Public tap/standpipe	1	0	3	Control	0
1.1	17-01-2017 16:08:56 UTC	SAVL	11	Public tap/standpipe	12	No	No	Unprotected dug well	No	4	No	Public tap/standpipe	Yes			No	No			0	0	0	1	0	Public tap/standpipe	1	1	3	Control	0
13.6	17-01-2017 16:08:34 UTC	SAVL	18	Public tap/standpipe	12	No	No	Rainwater collection	Yes	4	Yes	Borehole with handpump	Yes			No	No			0	0	0	1	0	Borehole with handpump	1	0	3	Control	0
48.3	21-12-2016 14:34:52 UTC	SAVL	17	Borehole with manual pump	12	No	No	Surface water	No	6	Yes	Surface water	Yes			Yes	No			1	0	0	0	0	Surface water (river- dam- lake- pond- stream- canal- irrigation channels)	1	0	3	Intervention_1	1
3.4	21-12-2016 14:34:27 UTC	SAVL	9	Borehole with manual pump	12	No	No	Borehole with manual pump	No	12	No	Borehole with handpump	Yes			No	No			1	0	1	1	0	Borehole with handpump	1	0	3	Intervention_1	1
9.1	21-12-2016 14:34:01 UTC	SAVL	10	Borehole with manual pump	12	No	No	Borehole with manual pump	No	12	No	Borehole with handpump	Yes			No	No			1	0	0	0	0	Borehole with handpump	1	0	3	Intervention_1	1
0	21-12-2016 14:35:35 UTC	SAVL	6	Borehole with manual pump	12	No	No	Borehole with manual pump	No	12	No	Borehole with handpump	Yes			No	No			1	0	0	0	0	Surface water (river- dam- lake- pond- stream- canal- irrigation channels)	0	0	3	Intervention_1	1
1.1	21-12-2016 14:33:38 UTC	SAVL	21	Mechanized borehole	12	No	No	Borehole with manual pump	Not applicable	12	Decline to state	Borehole with handpump	Yes			No	No			0	0	0	1	0	Borehole with handpump	1	0	3	Intervention_1	1
100	29-11-2016 17:55:08 UTC	SAVL	14	Borehole with manual pump	6	Yes	No	Rainwater collection	No	6	Yes	Public tap/standpipe	No	Yes	13	No	Yes	21	1	1	0	0	1	0	Unprotected dug well	1	0	3	Control	0
100	29-11-2016 17:48:14 UTC	SAVL	10	Public tap/standpipe	6	Yes	No	Rainwater collection	No	6	Yes	Public tap/standpipe	Yes			No	Yes	14	1	1	0	0	1	0	Unprotected dug well	1	0	3	Control	0
1.5	16-02-2017 13:53:04 UTC	TOLN	14	Borehole with manual pump	12	No	No	Borehole with manual pump	No	12	No	Borehole with handpump	Yes			No	No			0	0	0	1	0	Borehole with handpump	1	0	3	Intervention_2	1
4.7	16-02-2017 13:54:04 UTC	TOLN	7	Borehole with manual pump	12	No	No	Borehole with manual pump	No	12	No	Borehole with handpump	Yes			No	No			0	0	0	0	0	Borehole with handpump	1	0	3	Intervention_2	1
13.6	16-02-2017 13:53:24 UTC	TOLN	19	Borehole with manual pump	12	No	No	Borehole with manual pump	No	12	No	Borehole with handpump	Yes			No	No			1	0	1	1	0	Borehole with handpump	1	0	3	Intervention_2	1
13.6	16-02-2017 13:53:43 UTC	TOLN	9	Borehole with manual pump	12	No	No	Borehole with manual pump	No	12	No	Borehole with handpump	Yes			No	No			0	0	0	0	0	Borehole with handpump	1	0	3	Intervention_2	1
13.6	16-02-2017 13:54:33 UTC	TOLN	15	Public tap/standpipe	12	No	No	Public tap/standpipe	No	12	No	Borehole with handpump	Yes			No	No			1	0	1	1	0	Borehole with handpump	1	0	3	Intervention_2	1
100	14-02-2017 10:57:22 UTC	TOLN	5	Borehole with manual pump	6	No	No	Borehole with manual pump	No	6	No	Borehole with handpump	Yes			No	No			1	0	0	1	0	Borehole with handpump	1	0	3	Control	0
2.4	15-02-2017 10:46:07 UTC	TOLN	4	Borehole with manual pump	6	No	No	Surface water	No	6	No	Borehole with handpump	Yes			No	No			1	0	0	1	0	Borehole with handpump	1	0	3	Control	0
13.6	14-02-2017 11:37:53 UTC	TOLN		Borehole with manual pump	12	No	No	Borehole with manual pump	No	12	No	Borehole with handpump	Yes			No	No			1	0	0	1	0	Borehole with handpump	1	0	3	Control	0
0	14-02-2017 12:44:18 UTC	TOLN		Borehole with manual pump	12	No	No	Borehole with manual pump	No	12	No	Borehole with handpump	Yes			No	No			1	0	0	1	0	Borehole with handpump	0	0	3	Control	0
100	27-02-2017 12:41:53 UTC	TOLN	23	Borehole with manual pump	12	No	No	Borehole with manual pump	No	12	No	Borehole with handpump	Yes			No	No			1	0	1	1	0	Borehole with handpump	1	0	3	Intervention_2	1
0	27-02-2017 14:06:17 UTC	TOLN	32	Borehole with manual pump	6	No	No	Borehole with manual pump	No	6	No	Borehole with handpump	Yes			No	No			1	0	1	1	0	Borehole with handpump	0	0	3	Intervention_2	1
48.3	27-02-2017 11:24:58 UTC	TOLN	17	Borehole with manual pump	888	No	No	Borehole with manual pump	No	888	No	Borehole with handpump	Yes			No	No			1	0	1	1	0	Borehole with handpump	1	0	3	Intervention_2	1
0	27-02-2017 13:56:31 UTC	TOLN	17	Borehole with manual pump	6	No	No	Borehole with manual pump	No	6	No	Borehole with handpump	Yes			No	No			1	0	1	1	0	Borehole with handpump	0	0	3	Intervention_2	1
0	27-02-2017 13:52:16 UTC	TOLN	13	Borehole with manual pump	6	No	No	Borehole with manual pump	No	6	No	Borehole with handpump	Yes			No	No			1	0	1	1	0	Borehole with handpump	0	0	3	Intervention_2	1
100	28-02-2017 06:49:16 UTC	TOLN	11	Borehole with manual pump	6	No	No	Surface water	No	6	No	Borehole with handpump	Yes			No	Yes	4	1	0	1	0	1	0	Unprotected dug well	1	0	3	Intervention_2	1
100	28-02-2017 12:35:56 UTC	TOLN	13	Borehole with manual pump	6	No	No	Surface water	No	6	No	Borehole with handpump	Yes			No	No			1	1	1	1	0	Borehole with handpump	1	0	3	Intervention_2	1
100	27-02-2017 15:41:34 UTC	TOLN	19	Borehole with manual pump	6	No	No	Surface water	No	6	No	Borehole with handpump	Yes			No	Yes	7	1	0	0	0	0	0	Borehole with handpump	1	0	3	Intervention_2	1
100	28-02-2017 06:52:44 UTC	TOLN	9	Borehole with manual pump	6	No	No	Surface water	No	6	No	Borehole with handpump	Yes			No	Yes	30	1	0	1	0	1	0	Unprotected dug well	1	1	3	Intervention_2	1
48.3	22-02-2017 07:53:09 UTC	TOLN	15	Borehole with manual pump	888	No	No	Borehole with manual pump	No	888	No	Borehole with handpump	Yes			No	No			1	0	0	1	0	Borehole with handpump	1	1	3	Control	0
100	21-02-2017 14:06:44 UTC	TOLN	7	Public tap/standpipe	6	Yes	No	Borehole with manual pump	No	6	No	Public tap/standpipe	Yes			No	No			1	0	0	1	0	Public tap/standpipe|Borehole with handpump	1	1	3	Control	0
13.6	22-02-2017 07:50:50 UTC	TOLN		Borehole with manual pump	888	No	No	Borehole with manual pump	No	888	No	Borehole with handpump	Yes			No	No			1	0	0	1	0	Borehole with handpump	1	1	3	Control	0
	23-02-2017 16:19:41 UTC	TOLN	9	Borehole with manual pump	6	No	No	Surface water	No	6	No	Borehole with handpump	Yes			No	No			0	0	0	0	0	Borehole with handpump		0	3	Intervention_2	1
	27-02-2017 07:59:11 UTC	TOLN	10	Borehole with manual pump	6	No	No	Surface water	No	6	No	Borehole with handpump	Yes			No	Don't know			0	1	0	1	0	Borehole with handpump		0	3	Intervention_2	1
	27-02-2017 07:59:53 UTC	TOLN	30	Borehole with manual pump	6	No	No	Surface water	No	6	No	Borehole with handpump	Yes			No	Don't know			0	1	0	1	0	Borehole with handpump		0	3	Intervention_2	1
	27-02-2017 08:00:25 UTC	TOLN	13	Borehole with manual pump	6	No	No	Surface water	No	6	No	Borehole with handpump	Yes			No	Don't know			1	1	1	1	0	Borehole with handpump		0	3	Intervention_2	1
	23-02-2017 16:35:03 UTC	TOLN	22	Borehole with manual pump	6	No	No	Surface water	No	6	No	Borehole with handpump	Yes			No	No			1	0	1	1	0	Borehole with handpump		0	3	Intervention_2	1
2	16-02-2017 12:00:21 UTC	TOLN	23	Unprotected dug well	11	Yes	No	Unprotected dug well	No	11	No	Unprotected dug well	Yes			Yes	Yes	30	777	1	1	0	1	0	Unprotected dug well	1	1	3	Control	0
100	16-02-2017 12:10:21 UTC	TOLN	24	Borehole with manual pump	6	No	No	Unprotected dug well	No	6	No	Unprotected dug well	Yes			Yes	Yes	30	777	1	1	0	1	0	Unprotected dug well	1	1	3	Control	0
100	16-02-2017 12:41:00 UTC	TOLN	11	Borehole with manual pump	8	Yes	No	Unprotected dug well	No	5	No	Borehole with handpump	Yes			No	Yes	3	888	1	0	0	1	0	Borehole with handpump	1	1	3	Control	0
100	16-02-2017 12:00:27 UTC	TOLN	20	Unprotected dug well	12	Yes	No	Unprotected dug well	No	12	No	Unprotected dug well	Yes			Yes	Yes	60	777	1	0	0	1	0	Unprotected dug well	1	1	3	Control	0
1.1	01-03-2017 06:27:01 UTC	TOLN	11	Public tap/standpipe	12	No	No	Public tap/standpipe	No	12	No	Public tap/standpipe	Yes			No	No			0	0	0	1	0	Public tap/standpipe	1	1	3	Intervention_2	1
0	01-03-2017 06:26:47 UTC	TOLN	13	Public tap/standpipe	12	No	No	Public tap/standpipe	No	12	No	Public tap/standpipe	Yes			No	No			1	0	1	1	0	Public tap/standpipe	0	0	3	Intervention_2	1
0	01-03-2017 06:26:36 UTC	TOLN	11	Public tap/standpipe	12	No	No	Public tap/standpipe	No	12	No	Public tap/standpipe	Yes			No	No			1	0	1	1	0	Public tap/standpipe	0	0	3	Intervention_2	1
3.1	01-03-2017 06:26:24 UTC	TOLN	27	Public tap/standpipe	12	No	No	Public tap/standpipe	No	12	No	Public tap/standpipe	Yes			No	No			1	0	1	1	0	Public tap/standpipe	1	0	3	Intervention_2	1
0	14-02-2017 14:53:55 UTC	TOLN		Borehole with manual pump	12	No	No	Borehole with manual pump	No	12	No	Borehole with handpump	Yes			No	Yes	3	4	1	1	1	1	0	Borehole with handpump	0	0	3	Intervention_2	1
0	14-02-2017 14:48:43 UTC	TOLN	22	Borehole with manual pump	12	No	No	Borehole with manual pump	No	12	No	Borehole with handpump	Yes			No	Yes	3	4	1	1	1	1	0	Borehole with handpump	0	0	3	Intervention_2	1
0	14-02-2017 14:51:12 UTC	TOLN	12	Borehole with manual pump	12	No	No	Borehole with manual pump	No	12	No	Borehole with handpump	Yes			No	Yes	4	5	1	1	0	1	0	Borehole with handpump	0	0	3	Intervention_2	1
0	14-02-2017 14:45:56 UTC	TOLN	7	Public tap/standpipe	12	No	No	Public tap/standpipe	No	12	No	Public tap/standpipe	Yes			No	No			1	1	1	1	0	Public tap/standpipe	0	0	3	Intervention_2	1
	23-02-2017 20:57:11 UTC	TOLN	25	Borehole with manual pump	12	No	No	Borehole with manual pump	No	12	No	Borehole with handpump	Yes			No	No			0	0	0	0	0	Surface water (river- dam- lake- pond- stream- canal- irrigation channels)		0	3	Control	0
	23-02-2017 20:57:50 UTC	TOLN	35	Borehole with manual pump	12	No	No	Surface water	No	6	No	Borehole with handpump	Yes			No	No			0	0	0	0	0	Borehole with handpump		1	3	Control	0
	23-02-2017 20:58:08 UTC	TOLN	13	Borehole with manual pump	12	No	No	Borehole with manual pump	No	12	No	Borehole with handpump	Yes			No	No			0	0	0	0	0	Borehole with handpump		1	3	Control	0
	23-02-2017 20:57:30 UTC	TOLN	9	Borehole with manual pump	12	No	No	Borehole with manual pump	No	12	No	Borehole with handpump	Yes			No	No			0	0	0	0	0	Borehole with handpump		1	3	Control	0
100	21-02-2017 15:20:50 UTC	TOLN		Surface water	9	Yes	No	Surface water	No	5	No	Surface water	No	No		Yes	Yes		777	0	0	0	0	0	Surface water (river- dam- lake- pond- stream- canal- irrigation channels)	1	1	3	Control	0
4.7	21-02-2017 12:01:58 UTC	TOLN	32	Surface water	3	Yes	No	Surface water	No	5	Yes	Surface water	No	No		Yes	No			0	0	0	0	0	Surface water (river- dam- lake- pond- stream- canal- irrigation channels)	1	0	3	Control	0
1.5	21-02-2017 15:03:00 UTC	TOLN	9	Surface water	4	Yes	No	Surface water	No	6	No	Surface water	No	No		Yes	Yes		777	0	0	0	1	0	Unprotected dug well	1	1	3	Control	0
13.6	21-02-2017 12:02:41 UTC	TOLN	19	Surface water	3	Yes	No	Surface water	No	2	Yes	Surface water	No	No		Yes	No			0	0	0	0	0	Surface water (river- dam- lake- pond- stream- canal- irrigation channels)	1	0	3	Control	0
0	23-02-2017 16:16:12 UTC	TOLN	15	Borehole with manual pump	6	No	No	Borehole with manual pump	No	6	No	Borehole with handpump	Yes			No	No			1	0	1	1	0	Borehole with handpump	0	1	3	Intervention_2	1
	23-02-2017 16:29:18 UTC	TOLN	8	Borehole with manual pump	6	No	No	Borehole with manual pump	No	6	No	Borehole with handpump	Yes			No	No			1	0	1	1	0	Borehole with handpump		0	3	Intervention_2	1
0	23-02-2017 16:48:40 UTC	TOLN	28	Borehole with manual pump	6	No	No	Borehole with manual pump	No	6	No	Borehole with handpump	Yes			No	No			1	0	1	1	0	Borehole with handpump	0	1	3	Intervention_2	1
	23-02-2017 11:56:11 UTC	TOLN		Borehole with manual pump	888	No	No	Borehole with manual pump	No	888	No	Borehole with handpump	Yes			No	No			1	0	1	1	0	Unprotected dug well		1	3	Intervention_2	1
	23-02-2017 11:58:31 UTC	TOLN	14	Borehole with manual pump	12	No	No	Borehole with manual pump	No	12	No	Borehole with handpump	Yes			No	No			1	0	0	1	0	Borehole with handpump		1	3	Intervention_2	1
13.6	28-02-2017 04:19:06 UTC	TOLN	27	Surface water	6	No	No	Unprotected dug well	No	6	No	Borehole with handpump	Yes			No	No			0	0	0	0	0	Borehole with handpump	1	1	3	Control	0
100	28-02-2017 04:09:52 UTC	TOLN	10	Borehole with manual pump	4	No	No	Unprotected dug well	No	4	No	Borehole with handpump	Yes			No	No			0	0	0	0	0	Borehole with handpump	1	1	3	Control	0
4.7	20-02-2017 12:04:22 UTC	TOLN		Surface water	6	No	No	Surface water	No	6	No	Surface water	Yes			No	No			1	0	0	1	0	Surface water (river- dam- lake- pond- stream- canal- irrigation channels)	1	0	3	Intervention_2	1
100	20-02-2017 12:01:22 UTC	TOLN	24	Surface water	4	No	No	Surface water	No	6	No	Surface water	Yes			No	No			1	1	1	1	0	Surface water (river- dam- lake- pond- stream- canal- irrigation channels)	1	1	3	Intervention_2	1
100	20-02-2017 12:08:05 UTC	TOLN	10	Surface water	12	No	No	Surface water	Yes	12	No	Surface water	Yes			No	No			1	1	1	1	0	Surface water (river- dam- lake- pond- stream- canal- irrigation channels)	1	0	3	Intervention_2	1
4.7	20-02-2017 00:11:05 UTC	TOLN	11	Surface water	6	No	No	Surface water	No	6	No	Surface water	Yes			No	No			1	1	1	1	0	Surface water (river- dam- lake- pond- stream- canal- irrigation channels)	1	1	3	Intervention_2	1
1.5	21-02-2017 13:47:29 UTC	TOLN	11	Borehole with manual pump	12	No	No	Borehole with manual pump	No	12	No	Borehole with handpump	Yes			No	No			0	0	0	1	0	Borehole with handpump	1	0	3	Control	0
48.3	21-02-2017 13:39:21 UTC	TOLN	18	Borehole with manual pump	12	No	No	Borehole with manual pump	No	12	No	Borehole with handpump	Yes			No	No			0	0	0	1	0	Borehole with handpump	1	0	3	Control	0
100	21-02-2017 13:36:15 UTC	TOLN	13	Borehole with manual pump	12	No	No	Borehole with manual pump	No	12	No	Borehole with handpump	Yes			No	No			1	0	0	1	0	Borehole with handpump	1	0	3	Control	0
32.6	21-02-2017 13:44:23 UTC	TOLN	10	Borehole with manual pump	12	No	No	Borehole with manual pump	No	12	No	Borehole with handpump	Yes			No	No			1	0	0	1	0	Borehole with handpump	1	0	3	Control	0
0	28-02-2017 12:54:55 UTC	TOLN	26	Public tap/standpipe	12	No	No	Public tap/standpipe	No	12	No	Public tap/standpipe	No	Yes	3	No	Yes	3	777	1	1	0	1	0	Public tap/standpipe	0	0	3	Control	0
0	28-02-2017 12:36:59 UTC	TOLN	11	Public tap/standpipe	6	No	No	Unprotected dug well	No	6	No	Public tap/standpipe	No	No		No	No			1	0	0	0	0	Public tap/standpipe	0	0	3	Control	0
0	28-02-2017 12:57:35 UTC	TOLN	12	Public tap/standpipe	12	No	No	Public tap/standpipe	No	12	No	Public tap/standpipe	Yes			No	Yes	3	777	1	1	0	1	0	Public tap/standpipe	0	0	3	Control	0
100	01-03-2017 07:56:43 UTC	TOLN	13	Public tap/standpipe	6	No	No	Rainwater collection	Not applicable	6	Yes	Public tap/standpipe	No	No		No	Yes	3	888	0	0	0	1	0	Public tap/standpipe	1	0	3	Control	0
48.3	01-03-2017 08:05:08 UTC	TOLN	25	Public tap/standpipe	6	No	No	Surface water	No	6	No	Public tap/standpipe	No	No		No	No			1	0	0	1	0	Public tap/standpipe	1	0	3	Control	0
100	16-02-2017 11:43:50 UTC	TOLN	15	Surface water	6	Yes	No	Protected dug well without pump	No	6	No	Surface water	Yes			Yes	No			1	0	0	1	0	Surface water (river- dam- lake- pond- stream- canal- irrigation channels)	1	0	3	Control	0
100	16-02-2017 11:45:52 UTC	TOLN	12	Surface water	6	Yes	No	Protected dug well with manual pump	No	6	No	Surface water	Yes			Yes	No			1	0	0	1	0	Surface water (river- dam- lake- pond- stream- canal- irrigation channels)	1	0	3	Control	0
13.6	17-02-2017 07:36:08 UTC	TOLN	20	Surface water	888	Yes	No	Surface water	No	888	No	Surface water	Yes			Yes	No			0	0	0	0	0	Public tap/standpipe	1	1	3	Control	0
0	17-02-2017 07:35:39 UTC	TOLN		Surface water	888	No	No	Surface water	No	888	No	Surface water	Yes			No	No			1	1	0	0	0	Public tap/standpipe	0	1	3	Control	0
100	17-02-2017 07:36:31 UTC	TOLN		Surface water	888	Yes	No	Surface water	No	888	No	Surface water	No	No		Yes	No			1	0	0	1	0	Surface water (river- dam- lake- pond- stream- canal- irrigation channels)	1	0	3	Control	0
	25-02-2017 20:00:28 UTC	TOLN		Surface water	3	Yes	No	Protected dug well without pump	No	4	No	Surface water	No	No		Yes	Yes		777	1	1	1	1	0	Surface water (river- dam- lake- pond- stream- canal- irrigation channels)		0	3	Intervention_2	1
	25-02-2017 20:05:14 UTC	TOLN	10	Surface water	6	Yes	No	Surface water	No	6	No	Surface water	No	No		Yes	Yes		777	0	0	0	1	0	Surface water (river- dam- lake- pond- stream- canal- irrigation channels)		0	3	Intervention_2	1
	25-02-2017 20:13:58 UTC	TOLN	11	Surface water	3	Yes	No	Protected dug well without pump	No	4	No	Surface water	Yes			No	No			0	1	0	1	0	Surface water (river- dam- lake- pond- stream- canal- irrigation channels)		0	3	Intervention_2	1
	25-02-2017 19:54:29 UTC	TOLN	15	Surface water	4	Yes	No	Protected dug well without pump	No	6	No	Surface water	No	No		Yes	Yes		777	1	1	1	1	0	Surface water (river- dam- lake- pond- stream- canal- irrigation channels)		0	3	Intervention_2	1
1.2	14-02-2017 16:12:52 UTC	TOLN	13	Surface water	12	No	No	Surface water	No	12	No	Surface water	Yes			No	No			1	0	0	1	0	Surface water (river- dam- lake- pond- stream- canal- irrigation channels)	1	0	3	Control	0
32.6	14-02-2017 16:04:41 UTC	TOLN	25	Surface water	6	No	No	Rainwater collection	Yes	6	Yes	Borehole with handpump	Yes			No	No			1	0	0	0	0	Surface water (river- dam- lake- pond- stream- canal- irrigation channels)	1	0	3	Control	0
1.2	14-02-2017 16:04:19 UTC	TOLN	8	Surface water	6	No	No	Surface water	No	6	No	Borehole with handpump	Yes			No	No			1	0	0	0	0	Borehole with handpump	1	0	3	Control	0
48.3	14-02-2017 16:03:56 UTC	TOLN	12	Borehole with manual pump	12	No	No	Borehole with manual pump	No	12	No	Borehole with handpump	Yes			No	No			0	0	0	0	0	Surface water (river- dam- lake- pond- stream- canal- irrigation channels)	1	0	3	Control	0
4.7	21-02-2017 13:31:21 UTC	TOLN	7	Borehole with manual pump	12	No	No	Borehole with manual pump	No	12	No	Borehole with handpump	Yes			No	Yes	30	1	0	1	0	1	0	Borehole with handpump	1	0	3	Intervention_2	1
100	21-02-2017 13:30:42 UTC	TOLN	8	Borehole with manual pump	12	No	No	Borehole with manual pump	No	12	No	Borehole with handpump	Yes			No	No			1	1	1	1	0	Borehole with handpump	1	0	3	Intervention_2	1
1.5	21-02-2017 12:56:09 UTC	TOLN	9	Protected dug well with manual pump	12	Yes	No	Protected dug well with manual pump	No	12	No	Protected dug well	No	No		No	No			0	0	0	0	0	Protected dug well	1	0	3	Intervention_2	1
100	21-02-2017 13:04:27 UTC	TOLN	9	Protected dug well with manual pump	12	Yes	No	Protected dug well with manual pump	No	12	No	Protected dug well	No	No		No	No			0	0	0	0	0	Protected dug well	1	0	3	Intervention_2	1
0	21-02-2017 12:51:35 UTC	TOLN	17	Protected dug well with manual pump	12	Yes	No	Protected dug well with manual pump	No	12	No	Protected dug well	No	No		No	No			1	0	0	1	0	Protected dug well	0	0	3	Intervention_2	1
32.6	21-02-2017 13:31:00 UTC	TOLN	11	Borehole with manual pump	12	No	No	Borehole with manual pump	No	12	No	Borehole with handpump	Yes			No	No			1	1	1	1	0	Borehole with handpump	1	0	3	Intervention_2	1

## Sheet: Water_source
submissiondate	wp_work_bin	borehole_work_bin	comm_type_bin	monitoring_round	com_lat	com_lon	com_date	com_did	com_cid	com_pop	com_numwp	com_numwp_work	com_odf	com_numlatrines	com_childfeces	com_visexcreta	com_watsan	com_watsan_numwp	com_whofix	com_whofix_other	com_numtrain	com_parts	com_tools	com_support_come	com_whosupport	com_whosupport_other	com_tariff	com_sav	com_records	com_watsan_meet	com_train_time	com_fixtime	com_support_time	com_tariff_per_use	com_tariff_when	com_tariff_when_other	com_tariff_regular	com_sav_bal	com_earn	com_spend	com_id	geocode	dup1	micro_mpn	wp_lat	wp_lon	wp_sid	wp_sid_dup	wp_sid_blk
07-08-2014 11:01:23 UTC	1	1	0	1	10.2043	-0.0732406	2014-08-07	GUSG	BATA01	220	1	1	No	3	Buried	Yes	Yes	1	WaSH Committee			Yes	No	Yes	NGO or development organization		No	Yes	No	35		60	7						80	80	Ghana_6_GUSG_BATA01	gvjgh8	0		10.2045	-0.0713174	5986719		5986718
14-08-2014 14:47:26 UTC	1		0	1	10.1169	-0.0387756	2014-08-14	GUSG	BMBU01	800	2	2	Don't know	27	Child used toilet/latrine|Buried	No	Yes	1	WaSH Committee		4	Don't know	No	Yes	Area mechanic		No	Yes	No	60	1460	90						200			Ghana_6_GUSG_BMBU01	gqc22j	0	32.6	10.1127	-0.0316036	5986985	5986987
24-09-2014 11:26:50 UTC	1	1	1	1	10.283	0.0722354	2014-09-24	GUSG	BNTG01	470	1	1	No	0	Buried	Yes	Yes	1	WaSH Committee		4	Yes	No	Yes	Area mechanic		No	Yes	No	30	1460	7	1					300			Ghana_6_GUSG_BNTG01	h07ytu	0	48.3	10.2824	0.0720624	5957720	5957721
06-08-2014 10:44:58 UTC	1		1	1	9.80471	-0.174841	2014-08-06	GUSG	BSGN01	250	3	3	No	0	Buried	Yes	Yes	1	WaSH Committee		2	Don't know	Yes	Yes	Area mechanic		No	No	No	14	4015	2									Ghana_6_GUSG_BSGN01	4i5gsac	0	100	9.80817	-0.179437	5986827
04-08-2014 10:13:23 UTC	1	1	1	1	10.0236	-0.0455435	2014-08-04	GUSG	BSUM01	200	1	1	No	0	Buried	Yes	Yes	1	WaSH Committee		2	Yes	Yes	Yes	Don't Know		Yes	Yes	No	21	1460	1			when the system breaks			888	40	140	Ghana_6_GUSG_BSUM01	gkrz6v	0	100	10.0171	-0.0503635	5986821	5986785
18-08-2014 11:42:07 UTC	1	1	1	1	10.0701	-0.085462	2014-08-18	GUSG	CHGU01	150	1	1	No	8	Buried	Yes	Yes	1	WaSH Committee		4	Don't know	Yes	Yes	Private maintenance person		No	Yes	No	120	1095	30	1					400	30	300	Ghana_6_GUSG_CHGU01	gnjmou	0	0	10.1095	0.00138587	5986949	5986953
28-10-2014 08:20:50 UTC	1	1	0	1	9.63744	-0.532495	2014-10-28	GUSG	DBIL01	550	5	3	No	0	Thrown into garbage bin or pile	No	Yes	5	WaSH Committee		4	Yes	Yes	Yes	Not applicable		Yes	No	No	60	3650				monthly		0.0666667				Ghana_6_GUSG_DBIL01	4fdvoos	0	1.5	9.61631	-0.584977	5957891
20-08-2014 12:20:02 UTC	0	0	0	1	9.87348	-0.106246	2014-08-20	GUSG	DMBL01	550	2	2	No	5	Buried	No	Yes	1	WaSH Committee		7	Yes	No	Yes	Private maintenance person		Yes	Yes	No	7	30	1	1		monthly		0.0333333	30	0	130	Ghana_6_GUSG_DMBL01	4jaer12	0		9.88233	-0.108506
15-09-2014 11:49:10 UTC	0	0	1	1	10.043	-0.0499172	2014-09-15	GUSG	DNYG01	888	3	2	No	10	Buried	No	Yes	3	WaSH Committee		3	Yes	Yes	Yes	Area mechanic		No	Yes	Yes	90	1095	3	3								Ghana_6_GUSG_DNYG01	glxk4z	0		10.0222	-0.0552211
08-09-2014 12:35:57 UTC	1	1	1	1	10.0309	0.0012687	2014-09-08	GUSG	DOBN01	250	1	1	No	0	Buried	Yes	Yes	1	WaSH Committee			Yes	No	Yes	District/Local government		No	Yes	No	180		7	7								Ghana_6_GUSG_DOBN01	1npz30	0		10.0211	0.00222472	5957603	5957602
17-09-2014 10:25:57 UTC	1	1	0	1	10.0712	-0.154516	2014-09-17	GUSG	DUUG01	230	1	1	No	11	Buried	No	Yes	1	WaSH Committee			Yes	No	Not applicable	Don't Know		No	No	No	60											Ghana_6_GUSG_DUUG01	4mk5fzt	0		10.0642	-0.158188	5957610		5957612
28-10-2014 09:03:41 UTC	0	0	0	1	9.80854	-0.444083	2014-10-28	GUSG	GAAA01	2520	4	1	No	8	Buried	Yes	Yes	4	WaSH Committee		3	Yes	No	Yes	Area mechanic		Yes	No	No	60	7300	120	1		when the system breaks				30	30	Ghana_6_GUSG_GAAA01	4i7r5bs	0		9.80521	-0.447418
10-09-2014 12:28:04 UTC	0	0	1	1	10.0503	-0.0864751	2014-09-10	GUSG	GBAN01	300	3	1	No	0	Thrown into garbage bin or pile|Buried	Yes	Yes	2	WaSH Committee		4	No	No	Yes	Don't Know		No	Yes	No	120	1825	150						50			Ghana_6_GUSG_GBAN01	gmd8go	0		10.0604	-0.0843266
11-08-2014 10:24:42 UTC	1	1	0	1	9.90991	-0.261933	2014-08-11	GUSG	GBMU01	400	2	2	No	9	Put/rinsed into toilet or latrine|Buried	Yes	Yes	2	WaSH Committee		5	Yes	Yes	Yes	Area mechanic		Yes	Yes	No	60	660	1	1		when the system breaks			30	55	30	Ghana_6_GUSG_GBMU01	4jw3tij	0	4.7	9.91013	-0.267487	5986806		5986844
26-09-2014 14:08:03 UTC	1	1	1	1	10.2328	-0.0431191	2014-09-26	GUSG	GBNK01	200	2	2	No	0	Left in the open	Yes	No		No one						Private maintenance person		No	No	No												Ghana_6_GUSG_GBNK01	gx8dx3	0	0	10.2379	-0.0451568	5957778	5957777
11-08-2014 12:36:08 UTC	1	1	1	1	10.0592	-0.0647778	2014-08-11	GUSG	GMCH01	787	4	4	No	0	Buried|Left in the open	Yes	Yes	3	WaSH Committee		8	Yes	No	Yes	Private maintenance person		No	Yes	No	30	4015	90	1					137	187	50	Ghana_6_GUSG_GMCH01	gmwfnj	0	48.3	10.0592	-0.064783	5986875
10-10-2014 08:02:28 UTC	1		0	1	9.81159	-0.258265	2014-10-10	GUSG	GMNY01	550	3	3	No	0	Thrown into garbage bin or pile	No	Yes	2	WaSH Committee		6	Yes	Yes	Yes	Not applicable		No	Yes	No	60	3650	21						80	0	15	Ghana_6_GUSG_GMNY01	4i9khae	0	0	9.80391	-0.253873	5986904
20-08-2014 13:45:50 UTC	1		1	1	9.9324	-0.20304	2014-08-20	GUSG	GUYH01	200	2	2	No	15	Put/rinsed into drain or ditch|Buried	Yes	Yes	2		New Energy an NGO					Don't Know		Yes	Yes	No	30				0.05	Every time they fetch			100	700	840	Ghana_6_GUSG_GUYH01	4k9hmqm	0	100	9.93194	-0.207916	5986944
05-08-2014 15:27:28 UTC	0	0	1	1	9.75541	-0.189695	2014-08-05	GUSG	KANM01	800	4	3	No	73	Buried	No	Yes	4	WaSH Committee		4	Yes	Yes	Yes	District/Local government		No	Yes	No	21	1095	365						160	0	270	Ghana_6_GUSG_KANM01	4hc44a0	0		9.75675	-0.186467
08-10-2014 15:22:27 UTC	1	1	0	1	10.1511	-0.0771048	2014-10-08	GUSG	KATN01	438	3	3	No	0	Buried	Yes	Yes	3	WaSH Committee		2	Yes	No	Yes	Area mechanic		No	Yes	No	270	3285	5	1					41	0.27	0.27	Ghana_6_GUSG_KATN01	gsdbpn	0	100	10.1657	-0.0824052	5957500		5957503
23-09-2014 10:44:54 UTC	0	0	0	1	10.1365	0.0643886	2014-09-23	GUSG	KLIK01	888	2	0	No	0	Thrown into garbage bin or pile|Buried	Yes	Yes	2	WaSH Committee		2	Yes	No	Yes	Don't Know		No	No	No		2190	1095									Ghana_6_GUSG_KLIK01	gri12j	0		10.1365	0.0645653
21-08-2014 11:17:42 UTC	1	1	1	1	10.0307	-0.0737117	2014-08-21	GUSG	KLPG01	370	2	2	No	12	Buried	No	Yes	2	WaSH Committee		7	Yes	No	Yes	NGO or development organization		No	No	No	7	1460	1	1						120	120	Ghana_6_GUSG_KLPG01	gl79k9	0	100	10.0307	-0.0736911	5957516
26-09-2014 08:10:43 UTC	1		1	1	9.90284	-0.167312	2014-09-26	GUSG	KNBZ01	225	2	2	No	0	Buried	No	Yes	2	No one						Area mechanic		Yes	No	No	7			3		when the system breaks				150	160	Ghana_6_GUSG_KNBZ01	4jrw1tl	0	100	9.90123	-0.168644	5957802
11-08-2014 10:31:05 UTC	1	1	0	1	9.99125	-0.0725435	2014-08-11	GUSG	KOYD01	114	2	2	No	0	Left in the open	No	Yes	2	No one						District/Local government		No	No	No	90			1						140	140	Ghana_6_GUSG_KOYD01	giupkl	0	100	9.99129	-0.0725593	5986817
16-09-2014 14:37:23 UTC	1	1	0	1	9.79169	-0.257881	2014-09-16	GUSG	KPKB01	530	5	4	No	4	Thrown into garbage bin or pile	Yes	Yes	5	WaSH Committee		2	Yes	Yes	Yes	NGO or development organization		No	Yes	No	30	1825	1	14					350			Ghana_6_GUSG_KPKB01	4hxpqmq	0	100	9.79171	-0.257774	5957659	5957663
16-09-2014 16:01:55 UTC	0	0	0	1	10.2587	0.0668374	2014-09-16	GUSG	KPKN01	300	3	1	No	0	Left in the open	No	Yes	2	WaSH Committee		4	Don't know	Yes	Yes	Area mechanic		No	No	No	90	5110	30	0						10	10	Ghana_6_GUSG_KPKN01	gys0f0	0		10.2586	0.0576122
20-08-2014 11:12:55 UTC	1	1	0	1	10.2214	-0.0420558	2014-08-20	GUSG	KPND01	350	2	2	No	0	Buried	No	Yes	1	No one						NGO or development organization		No	Don't know	No	20			30								Ghana_6_GUSG_KPND01	gwk0lg	0	4.7	10.2062	-0.0900612	5986958
01-08-2014 12:53:41 UTC	1	1	1	1	10.2164	-0.0892274	2014-08-01	GUSG	KPND02	200	3	3	No	0	Thrown into garbage bin or pile|Left in the open	Yes	Yes	2	No one						Don't Know		Yes	Yes	No	90					yearly			300	80	0	Ghana_6_GUSG_KPND02	gw9bxg	0	0	10.2085	-0.0879972	5986912		5986914
09-09-2014 15:41:28 UTC	0		1	1	9.76929	-0.273557	2014-09-09	GUSG	KPSA01	888	3	3	No	4	Thrown into garbage bin or pile|Buried	No	Yes	3	WaSH Committee		3	Yes	Yes	Yes		Constructor of the standpipe	Yes	Yes	Yes	365	365	21		0.05	Every time they fetch			2000			Ghana_6_GUSG_KPSA01	4hkdmsv	0		9.76967	-0.271359
13-08-2014 12:04:03 UTC	0		1	1	9.93457	-0.277342	2014-08-13	GUSG	KPTL01	340	6	3	No	6	Child used toilet/latrine|Put/rinsed into toilet or latrine	No	Yes	2	WaSH Committee		4	Yes	No	Yes	Area mechanic		Yes	Yes	Don't know	60	5110		1		monthly		0.0666667	80	0	6	Ghana_6_GUSG_KPTL01	4kasdet	0		9.93321	-0.278113
14-08-2014 13:41:14 UTC	1	1	0	1	9.8731	-0.188183	2014-08-14	GUSG	KPUG01	1250	6	3	No	11	Buried	Yes	Yes	6	WaSH Committee		4	Yes	Yes	Yes	District/Local government		No	No	No	7	730	1	7						400	380	Ghana_6_GUSG_KPUG01	4ja6u61	0	1.5	9.87136	-0.188099	5986991
19-08-2014 18:19:13 UTC	1	1	0	1	10.26	-0.183069	2014-08-18	GUSG	KSEL01	400	5	4	No	1	Left in the open	Yes	No		Not applicable						No one		No	No	No												Ghana_6_GUSG_KSEL01	4poil7q	0		10.2518	-0.192665	5957571
23-09-2014 10:23:17 UTC	1	1	0	1	10.0458	-0.118313	2014-09-23	GUSG	KTBG01	550	1	1	No	3	Buried	No	Yes	1	WaSH Committee		2	Yes	Yes	Yes	Area mechanic		No	Yes	Yes	60	1460	21	1								Ghana_6_GUSG_KTBG01	4m4zixr	0	0	10.0458	-0.118287	5957768		5957769
13-08-2014 09:37:03 UTC	1	1	1	1	9.74508	-0.289805	2014-08-13	GUSG	KTNG01	745	2	2	No	24	Put/rinsed into toilet or latrine|Buried	No	Yes	2	WaSH Committee		4	Yes	Yes	Yes	NGO or development organization		No	Yes	No	30	1095	1	1					350			Ghana_6_GUSG_KTNG01	4h5yy36	0	2.6	9.7452	-0.289943	5986970		5986975
08-09-2014 16:37:02 UTC	1	1	0	1	9.98709	-0.191469	2014-09-08	GUSG	KUBL01	888	2	2	No	0	Buried	Yes	Yes	2	WaSH Committee		2	Yes	Yes	Yes	NGO or development organization		No	Yes	Yes	30	3285	14	1						350	888	Ghana_6_GUSG_KUBL01	4l61tq2	0	0	9.98659	-0.191525	5957582	5957583
11-09-2014 09:10:37 UTC	1	1	0	1	9.94062	0.0253152	2014-09-11	GUSG	LAAL01	888	1	1	No	0	Buried	Yes	Yes	1	WaSH Committee			Yes	No	Yes	Area mechanic		No	No	No	120		1	1								Ghana_6_GUSG_LAAL01	gfu6kl	0	0	9.93088	0.0249393	5957646		5957647
28-10-2014 10:07:49 UTC	1		0	1	9.61205	-0.595814	2014-10-28	GUSG	LIMM01	2500	5	4	No	4	Thrown into garbage bin or pile	Yes	Yes	5	WaSH Committee		2	Yes	No	Yes	No one		No	No	No	7	4380	1									Ghana_6_GUSG_LIMM01	4eyri4m	0	100	9.61219	-0.595884	6051389		6051373
19-08-2014 10:37:12 UTC	1	1	1	1	10.1414	-0.0895701	2014-08-19	GUSG	LMBA01	202	1	1	No	0	Thrown into garbage bin or pile	No	Yes	1	Private maintenance person		0	No	Don't know	Not applicable	NGO or development organization		No	Yes	No	150								240	205	777	Ghana_6_GUSG_LMBA01	grslnz	0	0	10.1458	-0.0810007	5986856		5986531
20-08-2014 11:10:24 UTC	1	1	1	1	10.2214	-0.0421311	2014-08-20	GUSG	LNGN01	550	2	2	No	10	Buried	No	Yes	2	No one						Private maintenance person		No	No	No				30								Ghana_6_GUSG_LNGN01	gwjztp	0	0	10.2214	-0.0421109	5986959
18-08-2014 11:43:23 UTC	1	1	0	1	10.0014	-0.0679175	2014-08-18	GUSG	MAGA01	74	2	2	No	0	Buried	No	Yes	2	No one						Private maintenance person		No	Yes	No	14			7					100	160	160	Ghana_6_GUSG_MAGA01	gjggpr	0		9.9962	-0.068331	5957569	5957568
04-09-2014 13:37:34 UTC	1	1	1	1	10.1828	-0.0360649	2014-09-04	GUSG	MNGL01	806	2	2	No	0	Thrown into garbage bin or pile	No	Yes	2	WaSH Committee		2	Yes	Yes	Yes	NGO or development organization		No	No	No	240	1825	1							40	30	Ghana_6_GUSG_MNGL01	gu96ao	0	100	10.183	-0.0356357	5957507	5986960
31-07-2014 14:02:54 UTC	1		1	1	10.0647	-0.109387	2014-07-31	GUSG	MNTG01	220	5	3	No	0	Buried	Yes	Yes	2	WaSH Committee		4	Don't know	No	Yes	Area mechanic		No	Yes	Not applicable	90	1095	1									Ghana_6_GUSG_MNTG01	4mga47p	0	100	10.0607	-0.105591	5986913
20-08-2014 09:16:33 UTC	1	1	1	1	9.76849	-0.277276	2014-08-20	GUSG	MZUG01	3000	6	6	No	0	Buried	Yes	Yes	4	WaSH Committee			Yes	No	Yes	Private maintenance person		No	Yes	No	21		7	1					400	888	888	Ghana_6_GUSG_MZUG01	4hjwhjo	0	4.7	9.76857	-0.278877	5957535
21-08-2014 08:01:18 UTC	1		0	1	9.70915	-0.314752	2014-08-21	GUSG	NAGN01	150	2	2	No	40	Buried	No	Yes	2	WaSH Committee		4	Yes	Yes	Yes	NGO or development organization		Yes	Yes	No	60	730	2	7		monthly		0.0166667		140	888	Ghana_6_GUSG_NAGN01	4gkkmsr	0	100	9.7103	-0.319208	5957522
07-10-2014 12:40:38 UTC	1	1	0	1	10.1536	-0.0244818	2014-10-07	GUSG	NAGR01	300	1	1	No	0	Buried	No	Yes	1	WaSH Committee		3	Yes	Yes	Yes	Private maintenance person		Yes	Yes	No	240	1095	3	3		when the system breaks			400	146	226	Ghana_6_GUSG_NAGR01	gsirak	0	100	10.1584	-0.0283546	5980525	5980534
10-09-2014 12:21:28 UTC	1	1		1	10.0321	-0.0985737	2014-09-10	GUSG	NAKL01	110	2	2	No	0	Buried	Yes	Yes	2	WaSH Committee		3	Yes	No	Yes	NGO or development organization		Yes	Yes		30	2190	7	7		yearly			500	0	0	Ghana_6_GUSG_NAKL01	glacv5	0	0	10.0344	-0.098402	5957643	5957645
20-08-2014 10:58:37 UTC	1	1	0	1	9.94604	-0.127099	2014-08-20	GUSG	NATL01	240	2	2	No	0	Buried	Yes	Yes	1	WaSH Committee		3	Yes	No	Yes	Private maintenance person		No	Yes	No	30	2190							52	0	0	Ghana_6_GUSG_NATL01	4khlyue	0	100	9.95398	-0.124469	5986903	5986717
05-08-2014 11:18:25 UTC	1		1	1	10.0973	-0.0540417	2014-08-05	GUSG	NCHM01	388	3	3	No	0	Buried	Yes	Yes	3	WaSH Committee			Don't know	No	Don't know	Don't Know		No	Yes	No	90								888	70	0	Ghana_6_GUSG_NCHM01	gp645o	0	100	10.1025	-0.0563795	5986826
24-09-2014 10:56:12 UTC	1	1	0	1	10.103	-0.048904	2014-09-24	GUSG	NCHM02	180	2	2	No	9	Buried	No	Yes	2	WaSH Committee		2	Not applicable	Yes	Not applicable	Don't Know		No	Yes	No	365	1095							11.44			Ghana_6_GUSG_NCHM02	gpiae1	0	13.6	10.1031	-0.0488492	5957751
05-09-2014 09:55:49 UTC	0	0	1	1	10.0725	-0.0850781	2014-09-05	GUSG	NHUG01	1000	5	2	No	2	Buried	No	Yes	4	WaSH Committee		6	No	No	Yes	District/Local government		No	Yes	No	90	1825	2						45	80	0	Ghana_6_GUSG_NHUG01	gnou6q	1		10.0755	-0.0852816
13-08-2014 08:34:11 UTC	1	1	0	1	9.8775	-0.309483	2014-08-13	GUSG	NKNG01	1500	6	5	No	1	Buried	No	Yes	5	WaSH Committee		7	Yes	Yes	Yes	Area mechanic		No	No	No	730	4015	3	3						134	888	Ghana_6_GUSG_NKNG01	4jct65y	0	1.2	9.87354	-0.30007	5986801
19-08-2014 14:34:07 UTC	1	1	0	1	10.0572	-0.214694	2014-08-19	GUSG	NLGU01	888	4	3	No	888	Thrown into garbage bin or pile	Yes	Yes	2	WaSH Committee		1	Yes	Yes	Yes	Don't Know		Yes	Yes	No	90	1825	3			yearly						Ghana_6_GUSG_NLGU01	4mbsyk2	0	100	10.0568	-0.2115	5986850
06-08-2014 12:54:30 UTC	1		0	1	10.2031	0.00215636	2014-08-06	GUSG	NMOB01	512	2	2	No	0	Buried	No	Yes	2	WaSH Committee		4	No	No	Yes	Private maintenance person		No	No	No	30	4015	1	3								Ghana_6_GUSG_NMOB01	1oqvbx	0	2.1	10.2066	0.00999378	5986540	5986804
08-09-2014 15:14:26 UTC	1	1	1	1	10.067	-0.0410075	2014-09-08	GUSG	NYGL01	170	2	2	No	0	Thrown into garbage bin or pile	Yes	Yes	2	No one						NGO or development organization		No	No	Not applicable	30											Ghana_6_GUSG_NYGL01	gnd4ju	0		10.0716	-0.0483522	5957580
24-09-2014 10:36:17 UTC	1	1	1	1	9.92165	-0.301608	2014-09-24	GUSG	NYSN01	585	2	2	No	2	Buried	No	Yes	2	WaSH Committee		11	Yes	Yes	Yes	Private maintenance person		No	Yes	Yes	90	5475	2	2								Ghana_6_GUSG_NYSN01	4k33ggo	0	0	9.9196	-0.297789	5957792
22-09-2014 11:58:54 UTC	1	1	1	1	9.96842	-0.0724392	2014-09-22	GUSG	PETL01	440	1	1	No	0	Buried	No	Yes	1	No one						Area mechanic		No	Yes	No	90			1					70	40	17	Ghana_6_GUSG_PETL01	ghhsro	0	0	9.97599	-0.0685557	5957763	5957764
04-08-2014 10:31:47 UTC	1	1	0	1	10.0041	-0.143814	2014-08-04	GUSG	PUMM01	650	3	1	No	0	Buried	Yes	Yes	3	WaSH Committee		4	Yes	No	Yes	Private maintenance person		No	No	No	14	3650	14	1						0	100	Ghana_6_GUSG_PUMM01	4lg7gxq	0	17.1	10.0016	-0.143484	5986907	5986906
09-10-2014 07:49:05 UTC	1	1	0	1	9.84217	-0.0908494	2014-10-09	GUSG	SLBM01	100	1	1	No	0	Buried	Yes	Yes	1	WaSH Committee			Yes	No	Yes	Area mechanic		No	No	No	365		30	7								Ghana_6_GUSG_SLBM01	g9z7ec	0	0	9.84137	-0.0907422	5957852	5957877
09-10-2014 17:53:03 UTC	1	1	0	1	10.198	-0.147339	2014-10-09	GUSG	SLBN01	687	1	1	No	0	Buried	No	Yes	1	WaSH Committee		4	Yes	No	Yes	Area mechanic		No	No	No	21	1095	7	7						500	500	Ghana_6_GUSG_SLBN01	4onmckx	0	13.6	10.1983	-0.154262	5980513	5980512
01-08-2014 11:01:28 UTC	0	0	0	1	10.1581	-0.139946	2014-08-01	GUSG	SLNW01	650	3	2	No	0	Buried	No	Yes	2	WaSH Committee		4	Yes	Yes	Yes	Not applicable		No	No	No	60	730										Ghana_6_GUSG_SLNW01	4nzw0cn	1		10.1523	-0.154943
12-08-2014 09:37:59 UTC	1	1	0	1	9.71978	-0.236544	2014-08-12	GUSG	TDPY01	600	3	3	No	4	Buried	Yes	Yes	2	WaSH Committee		2	Yes	Yes	Yes	Private maintenance person		No	Yes	No	30		25	1								Ghana_6_GUSG_TDPY01	4gqwgct	0	0	9.71957	-0.236081	5986947	5986948
07-08-2014 11:07:12 UTC	1	1	1	1	9.91097	-0.126265	2014-08-07	GUSG	TMLG01	500	1	1	No	0	Buried	No	Yes	1	WaSH Committee		2	Not applicable	No	Yes	District/Local government		No	Yes	No	14	1460	1						100			Ghana_6_GUSG_TMLG01	4jwqida	0	100	9.90946	-0.129527	5986770		5986535
04-09-2014 09:59:45 UTC	1	1	1	1	9.77342	-0.28017	2014-09-04	GUSG	TNZY01	52	1	1	No	1	Left in the open	Yes	No		Community leader			Yes	No	Yes	Area mechanic		No	No	No			1	1								Ghana_6_GUSG_TNZY01	4hmu5kx	0	0	9.77168	-0.280719	5957523	5957614
08-08-2014 13:40:13 UTC	0		0	1	10.1303	-0.101797	2014-08-08	GUSG	TOOG01	326	5	5	No	22	Buried	Yes	Yes	5	WaSH Committee		4	Yes	Yes	Yes	NGO or development organization		Yes	Yes	No	10	1460	2	4		yearly			888	140	60	Ghana_6_GUSG_TOOG01	4njbxq1	0		10.131	-0.108823
17-09-2014 08:46:03 UTC	1	1	0	1	10.1775	0.00433699	2014-09-17	GUSG	TUSS01	400	2	2	No	0	Buried	Yes	Yes	2	WaSH Committee		3	Yes	No	Yes	Area mechanic		No	No	No	365	2555	7	1						0	0	Ghana_6_GUSG_TUSS01	1ole4j	0	100	10.1774	0.00417962	5957701		5957700
03-09-2014 09:56:59 UTC	0	0	1	1	9.98595	-0.089064	2014-09-03	GUSG	WAWU01	298	2	1	No	1	Buried	Yes	Yes	2	WaSH Committee		2	Yes	No	Yes	Area mechanic		Yes	Yes	No	21	4380	730	1		yearly						Ghana_6_GUSG_WAWU01	gijdiq	0		9.98696	-0.0893722
09-10-2014 09:57:49 UTC	1	1	1	1	10.1314	0.00438731	2014-10-09	GUSG	WKPG01	200	1	1	No	0	Buried	Yes	Yes	1	WaSH Committee		3	Yes	Yes	Yes	Area mechanic		Yes	Yes	No	90	7300	7	3		when the system breaks			10	0	0	Ghana_6_GUSG_WKPG01	1obiq3	0	13.6	10.1343	-0.00146003	5980531	5980532
07-10-2014 15:50:42 UTC	1		1	1	9.88193	-0.0274626	2014-10-07	GUSG	WLYN01	240	2	2	No	0	Thrown into garbage bin or pile|Buried	Yes	Yes	2	WaSH Committee		4	Not applicable	Yes	Not applicable	NGO or development organization		No	No	No	90	1825										Ghana_6_GUSG_WLYN01	gcce1e	0	48.3	9.88627	-0.0240775	5980500	5980506
11-09-2014 16:41:36 UTC	1		0	1	9.93963	-0.209188	2014-09-11	GUSG	YBRG01	400	3	3	No	5	the children defecate and put big stones on it.	No	Yes	1	WaSH Committee		5	Yes	Yes	Yes	Private maintenance person		Yes	Yes	No	21	4380	1	1	0.2	Every time they fetch			320	340	777	Ghana_6_GUSG_YBRG01	4kdst7f	0	100	9.93465	-0.213174	5957634
17-09-2014 15:36:18 UTC	1		1	1	9.69704	-0.463982	2014-09-17	GUSG	YGDK01	95	3	3	No	0	Buried	No	Yes	1	WaSH Committee		2	Yes	Yes	Yes	NGO or development organization		No	Yes	No	365	1095	1	2					50			Ghana_6_GUSG_YGDK01	4gdd3tb	0	100	9.91641	-0.230562	5957651		5957863
12-08-2014 12:12:40 UTC	1	1	1	1	9.82513	-0.183222	2014-08-12	GUSG	YISH01	3000	3	3	No	6	Buried	No	Yes	3	WaSH Committee		2	Yes	No	Yes	Private maintenance person		No	Yes	No	2	3650	1	1					20	300	500	Ghana_6_GUSG_YISH01	4ihmgiw	0	2.6	9.8279	-0.182596	5986789
09-09-2014 12:14:21 UTC	1	1	0	1	9.96288	-0.140311	2014-09-09	GUSG	ZNTL01	670	4	4	No	2	Buried	Yes	Yes	4	WaSH Committee		3	Yes	Yes	Yes	Area mechanic		Yes	Yes	No	14	5475	1			monthly		0.0666667		350	290	Ghana_6_GUSG_ZNTL01	4krn4hn	0	0	9.95815	-0.140839	5957596
15-09-2014 11:10:14 UTC	0	0	1	1	9.91935	-0.326485	2014-09-15	GUSG	ZOGU01	250	4	3	No	3	Buried	No	Yes	4	WaSH Committee		4	Yes	Yes	Don't know	Area mechanic		No	No	No		3650	14	7								Ghana_6_GUSG_ZOGU01	4k1q5yo	1		9.92018	-0.321752
08-08-2014 13:40:09 UTC	1	1	1	1	10.0864	-0.136043	2014-08-08	GUSG	ZOYL01	300	2	2	No	0	Left in the open	Yes	Yes	2	Not applicable						NGO or development organization		No	No	No	90											Ghana_6_GUSG_ZOYL01	4mt65o0	0	13.6	10.0856	-0.13742	5986815	5986816
25-09-2014 10:16:23 UTC	1	1	1	1	9.77345	-0.288149	2014-09-25	GUSG	ZRYP01	1521	6	6	No	3	Buried	No	Yes	6	WaSH Committee		9	Yes	Yes	Yes	Area mechanic		Yes	No	Yes	7	2190	0	1		when the system breaks				200	200	Ghana_6_GUSG_ZRYP01	4hmussh	0	0	9.79674	-0.35659	5957787
25-09-2014 08:28:54 UTC	1		0	1	9.99438	-0.114451	2014-09-25	GUSG	ZZEE01	308	2	2	No	2	Buried	Yes	Yes	2	WaSH Committee		4	Yes	Yes	Yes	Don't Know		Yes	Yes	No	30		3			monthly		0.0166667	130			Ghana_6_GUSG_ZZEE01	4lae24o	0		9.99191	-0.112678	5957812
04-08-2014 10:49:42 UTC	1		1	1	9.7848	-0.314784	2014-08-04	GUSG	ZZOR01	560	6	4	No	3	Buried	No	Yes	4	WaSH Committee		4	Yes	Yes	Yes	Private maintenance person		Yes	Yes	No	30	1825	1	7	0.05	Every time they fetch				300	888	Ghana_6_GUSG_ZZOR01	4htmaff	0	0	9.78509	-0.314016	5986767
21-10-2014 11:17:11 UTC	1	1	0	1	9.89315	-0.72234	2014-10-21	KARG	BGRG01	3000	6	4	No	0	Thrown into garbage bin or pile	Yes	Yes	6	WaSH Committee		2	Yes	Yes	Yes	Area mechanic		Yes	Yes	No	120	2190	3	2	0.05	Every time they fetch			130	200	65	Ghana_6_KARG_BGRG01	4jm4h93	0	4.7	9.8926	-0.724141	6051284		5980524
06-11-2014 08:58:36 UTC	1	1	1	1	9.65866	-0.499388	2014-11-06	KARG	KPGM01	400	2	1	No	0	Buried	Yes	Yes	2	WaSH Committee			No	No	Yes	Private maintenance person		Yes	No	No	210		14	7		when the system breaks				120	115	Ghana_6_KARG_KPGM01	4fqihw1	0	13.6	9.66034	-0.504399	6051299		6051298
07-11-2014 09:13:57 UTC	0	0	1	1	10.1392	-0.416263	2014-11-07	KARG	KPUB01	2000	4	1	No	0	Buried	Yes	Yes	4	WaSH Committee			Yes	No	Yes	Private maintenance person		Yes	No	No	21		120	1		monthly		0.0666667		60	100	Ghana_6_KARG_KPUB01	4nolwki	0		10.1392	-0.416248
30-10-2014 09:55:57 UTC	1		1	1	9.93262	-0.435612	2014-10-30	KARG	KRDF01	2300	8	8	No	2	Buried	Yes	Yes	6	WaSH Committee		2	Yes	Yes	Yes	NGO or development organization		Yes	Yes	No	7	365	0	2	0.1	Every time they fetch						Ghana_6_KARG_KRDF01	4k9meac	0	0	9.9285	-0.432261	6051280
22-10-2014 09:56:12 UTC	0	0	0	1	9.86927	-0.468788	2014-10-22	KARG	MANK01	750	5	2	No	18	Buried	Yes	Yes	5	WaSH Committee		5	Yes	No	Yes	Area mechanic		Yes	No	No	270	3650	30	1		when the system breaks						Ghana_6_KARG_MANK01	4j7wt33	0		9.8712	-0.473405
27-10-2014 16:19:10 UTC	1		0	1	9.81519	-0.772191	2014-10-27	KARG	MLGN01	155	2	1	No	777	Buried	Yes	Yes	1	Not applicable						Not applicable		No	No	Not applicable	60											Ghana_6_KARG_MLGN01	4ibpjbd	0	100	9.81517	-0.7721	6051436	6051454
24-10-2014 10:15:57 UTC	1	1	0	1	9.97482	-0.440757	2014-10-24	KARG	NGKP01	650	4	4	No	40	Buried	Yes	Yes	4	WaSH Committee		2	Yes	Yes	Yes	Area mechanic		Yes	Yes	No	60	1460	1	0	0.1	Every time they fetch			300	50	10	Ghana_6_KARG_NGKP01	4kyqw1z	0	100	9.97642	-0.439242	5980523
21-10-2014 09:25:43 UTC	1	1	1	1	10.0687	-0.431142	2014-10-21	KARG	NTNY01	150	5	5	No	0	Buried	Yes	Yes	5	WaSH Committee		2	No	Yes	Yes	Private maintenance person		Yes	Yes	No	90	1825	7	6		monthly		0.0166667	70	15	300	Ghana_6_KARG_NTNY01	4mio4tz	0	100	10.0692	-0.43053	5957875
24-10-2014 09:12:17 UTC	1		0	1	9.88414	-0.619699	2014-10-24	KARG	NYNG01	1887	11	9	No	45	Buried	No	Yes	11	WaSH Committee		2	Yes	Yes	Yes	Area mechanic		Yes	Yes	No	30	1825	90	1		monthly		0.0333333	1500	260	60	Ghana_6_KARG_NYNG01	4jgrk0k	0	4.7	9.88302	-0.625296	5957847
08-11-2014 13:43:40 UTC	1	1	1	1	9.70007	-0.438699	2014-11-08	KARG	NZNG01	110	1	1	No	0	Buried	Yes	Yes	1	WaSH Committee		1	Don't know	Yes	Not applicable	Don't Know		No	No	No	35	1825										Ghana_6_KARG_NZNG01	4gf61ky	0	1.5	9.7009	-0.440932	6051320		6051321
22-10-2014 16:18:12 UTC	1		1	1	9.96389	-0.637957	2014-10-22	KARG	PISH01	6500	14	9	No	888	Buried	No	Yes	14	WaSH Committee		3	Yes	Yes	Yes	Area mechanic		Yes	Yes	No	14	1460	1	1	0.1	Every time they fetch			2000			Ghana_6_KARG_PISH01	4ks8vnf	0	9.1	9.9672	-0.646955	5957685
27-10-2014 15:31:44 UTC	1	1	1	1	9.8464	-0.713565	2014-10-27	KARG	ZANK01		3	3	No	0	Thrown into garbage bin or pile	No	Yes	3	WaSH Committee		2	Yes	No	Yes	Private maintenance person		Yes	Yes	No	1	6570	7	2	0.1	Every time they fetch			100	500	500	Ghana_6_KARG_ZANK01	4iuaodb	0	1.1	9.84423	-0.716027	5957887	5957888
08-07-2014 12:11:17 UTC	0	0	1	1	9.80146	-0.947678	2014-07-03	SAVL	ADYL01	464	2	1	No	0	Thrown into garbage bin or pile	Yes	Yes	2		Don't Know					Don't Know		No	No	No	14									12	12	Ghana_6_SAVL_ADYL01	4i3jaj8	0		9.80001	-0.947811
23-06-2014 10:29:44 UTC	1	1	1	1	9.60274	-0.863488	2014-06-23	SAVL	BHNY01	600	3	3	No	12	Buried	Yes	Yes	3	WaSH Committee		2	Don't know	No	Not applicable	Don't Know		No	No	No	365	1095	777							0	0	Ghana_6_SAVL_BHNY01	4et889m	0	100	9.60561	-0.855615	5986546
10-06-2014 08:37:08 UTC	1	1	0	1	9.58874	-0.832273	2014-06-10	SAVL	BLSH01	104	1	1	No	0	Buried	No	Yes	1	WaSH Committee		5	Yes	Yes	Yes	Area mechanic		No	No	No	7	2190	3									Ghana_6_SAVL_BLSH01	4ekvxua	0	0	9.58867	-0.832415	6051103	6051095
04-06-2014 09:36:13 UTC	0	0	1	1	9.61164	-0.788724	2014-06-04	SAVL	BTGL01	600	5	2	No	0	Buried	No	Yes	2	WaSH Committee		2	Yes	Yes	Yes	Private maintenance person		No	No	No	120	730	30	1						34	70	Ghana_6_SAVL_BTGL01	4eyiyz3	0		9.61083	-0.786822
24-06-2014 09:08:37 UTC	0	0	0	1	9.64315	-0.750498	2014-06-24	SAVL	CHKP01	700	3	1	No	17	Buried	No	Yes	3	WaSH Committee		3	Yes	Yes	Yes	NGO or development organization		Yes	No	No	14	1095	14	2		monthly		0.0333333		45	30	Ghana_6_SAVL_CHKP01	4fhaby8	0		9.64387	-0.753229
09-06-2014 10:11:28 UTC	1		1	1	9.64616	-0.807316	2014-06-09	SAVL	CHYL01	18	3	3	No	0	Buried	No	Yes	3	WaSH Committee		2	Yes	Yes	Not applicable	NGO or development organization		No	No	Not applicable	14	1										Ghana_6_SAVL_CHYL01	4fj2ux5	0	0	9.63962	-0.806046	5986883
13-06-2014 12:53:55 UTC	1	1	0	1	9.58155	-0.700637	2014-06-13	SAVL	DIGU01	375	5	5	No	5	Put/rinsed into toilet or latrine|Buried	No	Yes	3	WaSH Committee		6	Yes	Yes	Yes	District/Local government		Yes	Yes	No	210	730	7	3		monthly		0.0333333		0	888	Ghana_6_SAVL_DIGU01	4eglszi	0	0	9.57952	-0.700601	6051236
05-06-2014 11:01:03 UTC	1	1	0	1	9.97371	-0.753089	2014-06-03	SAVL	DKPG01	1750	4	3	No	4	Thrown into garbage bin or pile	Yes	Yes	4	WaSH Committee		5	No	Yes	Yes	Don't Know		No	No	No	60	4745	1							150	130	Ghana_6_SAVL_DKPG01	4ky35ze	0	0	9.97322	-0.750009	5979526
27-06-2014 12:41:50 UTC	0		0	1	9.80268	-0.937345	2014-06-27	SAVL	DPAL01	888	10	2	No	3	Left in the open	Yes	Yes	4	WaSH Committee		7	Yes	Yes	Yes	Area mechanic		No	Yes	No	60	730	2	7					888	888	888	Ghana_6_SAVL_DPAL01	4i49nj1	0		9.80106	-0.937537
25-06-2014 11:21:04 UTC	1	1	0	1	10.0134	-0.824566	2014-06-25	SAVL	DSIG01	350	3	2	No	0	Thrown into garbage bin or pile	No	Yes	3	WaSH Committee		3	Yes	No	Yes	Private maintenance person		No	Yes	No	30	7	1	1					60	300	220	Ghana_6_SAVL_DSIG01	4llqayt	0	0	10.0134	-0.824573	6049096		5986570
09-07-2014 11:42:27 UTC	1		1	1	9.87116	-0.934016	2014-07-09	SAVL	GBNG01	700	7	4	No	20	Buried	No	Yes	4	WaSH Committee		3	Yes	Yes	Yes	Not applicable		No	Don't know	No	90	365	1									Ghana_6_SAVL_GBNG01	4j91f0c	0	48.3	9.85916	-0.951727	5986561
25-07-2014 10:20:48 UTC	1	1	0	1	9.59613	-0.73905	2014-07-25	SAVL	GUNO01	400	4	4	No	8	Buried	Yes	Yes	4	WaSH Committee		2	Yes	Yes	Yes	Area mechanic		Yes	Yes	No	60	1825	7			monthly		0.0166667	400	170	190	Ghana_6_SAVL_GUNO01	4epaizy	0	0	9.59605	-0.739068	5986716
17-06-2014 12:22:48 UTC	1		1	1	9.66479	-0.704085	2014-06-17	SAVL	JEGN01	1300	4	3	No	2	Buried	Yes	Yes	2	WaSH Committee		5	Yes	No	Yes	Private maintenance person		No	No	No	30	4380	7	1						40	35	Ghana_6_SAVL_JEGN01	4fu5xeo	0	100	9.65452	-0.710017	6051158
10-06-2014 12:47:52 UTC	1		1	1	9.73231	-0.929006	2014-06-10	SAVL	JNJK01	1000	6	5	No	31	Thrown into garbage bin or pile	No	Yes	6	WaSH Committee		2	Yes	No	Yes	District/Local government		Yes	No	No	120	4	4	4		monthly		0.166667		100	100	Ghana_6_SAVL_JNJK01	4gyddmi	0	100	9.5252	-0.82287	6051079
12-06-2014 09:17:08 UTC	0		1	1	9.48287	-0.788221	2014-06-12	SAVL	JNKP01	110	4	2	No	0	Buried	Yes	Yes	4	WaSH Committee		4	Don't know	No	Not applicable	Don't Know		No	No	No	21	3285	777							0	0	Ghana_6_SAVL_JNKP01	4cturoq	0		9.48593	-0.787293
15-07-2014 11:54:48 UTC	1		0	1	9.68576	-0.974108	2014-07-15	SAVL	KDNL01	379	3	3	No	2	Buried	Yes	Yes	3	WaSH Committee		2	Yes	Yes	Not applicable	NGO or development organization		Yes	Yes	No	60	180		1	0.1	Every time they fetch			60			Ghana_6_SAVL_KDNL01	4g6nnrh	0	100	9.68929	-0.974492	5986886
03-07-2014 16:31:03 UTC	1		1	1	9.5783	-0.83383	2014-07-03	SAVL	KNSG01	1942	7	4	No	5	Thrown into garbage bin or pile|Buried|Left in the open	Yes	Yes	7	WaSH Committee		4	Yes	No	Yes	Don't Know		Yes	No	No	60	2555	30			monthly		0.0666667		300	150	Ghana_6_SAVL_KNSG01	4eeoe0i	0	0	9.57941	-0.833147	5986597
17-06-2014 10:47:27 UTC	0		0	1	9.55142	-0.630471	2014-06-17	SAVL	KPKP01	120	4	2	No	0	Buried	Yes	Yes	4	WaSH Committee		4	Yes	Yes	Yes	Don't Know		Yes	Yes	No	60	1460	0			yearly			200	50	0	Ghana_6_SAVL_KPKP01	4dynzzk	0		9.55119	-0.629823
07-07-2014 09:21:34 UTC	0	0	0	1	9.66391	-0.891011	2014-07-07	SAVL	KPND01	500	4	1	No	0	Buried	Yes	Yes	4	WaSH Committee		5	Yes	Yes	Yes	NGO or development organization		Yes	Yes	No	365	1460	90		0.1	Every time they fetch			888	888	888	Ghana_6_SAVL_KPND01	4ftnbjy	0		9.66559	-0.892051
25-06-2014 11:30:40 UTC	1		0	1	9.66768	-0.741982	2014-06-25	SAVL	KPNY01	200	3	3	No	0	Buried	Yes	Yes	3	Private maintenance person		0	Not applicable	Yes	Yes	District/Local government		No	No	No	60	3	180							0	0	Ghana_6_SAVL_KPNY01	4fvvvmz	0	100	9.66729	-0.742503	5986599
09-07-2014 10:49:19 UTC	1		0	1	9.66609	-0.781582	2014-07-09	SAVL	LALG01	1532	7	5	No	1	Buried	Yes	Yes	7	WaSH Committee		5	Yes	No	No	Don't Know		No	Yes	No	30	3650	60						2000	2000	0	Ghana_6_SAVL_LALG01	4fuy0t3	0	0	9.66656	-0.781916	5986699
04-07-2014 11:13:07 UTC	1	1	0	1	9.59992	-0.781664	2014-07-04	SAVL	LGBN02	262	3	3	No	5	Buried	Yes	Yes	2	WaSH Committee		3	Yes	No	Yes	Private maintenance person		No	No	No	90	2920	30							0	0	Ghana_6_SAVL_LGBN02	4erjrpk	0	0	9.59943	-0.785896	5986623		5986622
27-06-2014 12:49:16 UTC	0		0	1	9.59307	-0.846957	2014-06-27	SAVL	LIBG01	790	7	6	No	14	Buried	Yes	Yes	3	WaSH Committee		5	Yes	Yes	Yes	NGO or development organization		Yes	No	No	30	2190	14				There are two seperate systems. one is as you fetch from the standpipes or contribution as in the case of the boreholes when it breaks down.			150	150	Ghana_6_SAVL_LIBG01	4engypx	0		9.59326	-0.848454
11-06-2014 10:20:09 UTC	1		1	1	9.4778	-0.78016	2014-06-11	SAVL	MNGL01	310	3	3	No	1	Buried	Yes	Yes	3	WaSH Committee			Don't know	No	Not applicable	Don't Know		No	No	No	120		777							0	0	Ghana_6_SAVL_MNGL01	4cqu3l5	0	0	9.47869	-0.779523	5986731
09-07-2014 15:13:23 UTC	0		0	1	9.47381	-0.687836	2014-07-09	SAVL	MOYA01	220	8	8	No	2	Buried	No	Yes	2	Private maintenance person			Yes	Yes	Yes		Never called any one apart from the person responsible	No	Yes	No	60		1						51			Ghana_6_SAVL_MOYA01	4cogrvy	0		9.47292	-0.685111
10-07-2014 14:45:52 UTC	1	1	0	1	9.57302	-0.69044	2014-07-10	SAVL	NDIG01	593	5	3	No	25	Put/rinsed into toilet or latrine	Yes	Yes	2	WaSH Committee		9	Not applicable	Yes	Yes	Area mechanic		Yes	Yes	No	120	1825	2			monthly		0.0333333	200	200	25	Ghana_6_SAVL_NDIG01	4ebj6u0	0	0	9.57565	-0.685999	5986726
11-07-2014 12:06:00 UTC	1	1	1	1	9.60506	-0.910438	2014-07-08	SAVL	NKPN01	990	4	3	No	48	Buried	Yes	Yes	3	WaSH Committee		7	Yes	Yes	Yes	Private maintenance person		Yes	Yes	No	30	2555	60			monthly		0.0333333	340	400	60	Ghana_6_SAVL_NKPN01	4eulr1c	0	0	9.60983	-0.913624	5861460	6049082
23-06-2014 12:52:18 UTC	0	0	0	1	9.94487	-0.893859	2014-06-20	SAVL	NMBL01	1288	9	5	No	30	Put/rinsed into toilet or latrine|Buried	No	Yes	9	WaSH Committee		6	Yes	Yes	Yes	NGO or development organization		No	No	No	30	730	1	6						400	530	Ghana_6_SAVL_NMBL01	4kgx1ze	0		9.95239	-0.889211
25-07-2014 10:02:57 UTC	1	1	0	1	9.51856	-0.814989	2014-07-25	SAVL	NPRS01	299	2	2	No	0	Buried	No	Yes	2	WaSH Committee		3	Yes	Yes	Yes	District/Local government		No	No	No	30	4745	1	1						330	260	Ghana_6_SAVL_NPRS01	4df3qh1	0	100	9.51464	-0.810938	5986811
11-06-2014 11:52:37 UTC	0	0	0	1	9.69142	-0.663442	2014-06-11	SAVL	NYEK01	1568	8	1	No	11	Thrown into garbage bin or pile	Yes	Yes	8	WaSH Committee		3	Yes	No	Yes	NGO or development organization		No	No	No	120	1825	30							0	0	Ghana_6_SAVL_NYEK01	4ga0oxm	0		9.69057	-0.66333
03-06-2014 13:33:35 UTC	1	1	0	1	9.6314	-0.77521	2014-06-03	SAVL	NYET01	575	4	3	No	0	Buried	Yes	Yes	3	WaSH Committee		1	Yes	Yes	Yes	Private maintenance person		No	No	No	30	1460	1	1						160	70	Ghana_6_SAVL_NYET01	4faaa2g	0	48.3	9.63139	-0.775484	6051120	6051118
03-06-2014 13:03:17 UTC	0	0	0	1	9.58429	-0.846837	2014-06-03	SAVL	NYGL01	1500	6	5	No	1	Buried	Yes	Yes	4	WaSH Committee		9	Yes	Yes	Yes	NGO or development organization		Yes	Yes	No	30	1460	10	1		when the system breaks			220	300	100	Ghana_6_SAVL_NYGL01	4ei8s10	0		9.58188	-0.84853
11-06-2014 09:54:22 UTC	1		0	1	9.611	-0.630929	2014-06-11	SAVL	NYLB01	100	3	3	No	0	Thrown into garbage bin or pile	No	No		No one						No one		No	Not applicable	Not applicable												Ghana_6_SAVL_NYLB01	4ey57xh	0	0	9.61493	-0.641826	5861378		5861379
25-06-2014 12:13:52 UTC	0		0	1	9.69135	-0.826766	2014-06-25	SAVL	PGTM01	7000	12	9	No	5	Buried	Yes	Yes	4	WaSH Committee		2	Yes	Yes	Yes	Don't Know		Yes	Yes	No	7	2190	14		0.1	Every time they fetch			100	300	500	Ghana_6_SAVL_PGTM01	4g9zfwb	0		9.68963	-0.828147
10-07-2014 13:32:24 UTC	1	1	1	1	9.98176	-0.823644	2014-07-10	SAVL	PIGU01	1000	5	4	No	5	Thrown into garbage bin or pile	No	Yes	5	WaSH Committee		2	Yes	Yes	Yes	NGO or development organization		No	No	No	30	3650	1	4								Ghana_6_SAVL_PIGU01	4l2vxnw	0	0	9.97891	-0.815293	5986609
16-06-2014 13:59:30 UTC	1	1	0	1	9.98374	-0.940727	2014-06-16	SAVL	SAFM01	200	2	2	No	0	Thrown into garbage bin or pile	Yes	Yes	2	WaSH Committee		3	Not applicable	Yes	Yes	Don't Know		No	No	No	270	730								0	0	Ghana_6_SAVL_SAFM01	4l426mn	0	100	9.98641	-0.941906	6051231		6051232
09-06-2014 10:26:37 UTC	0		0	1	9.95722	-0.860992	2014-06-09	SAVL	SANA01	371	11	888	No	13	Buried	No	Yes	9	WaSH Committee		5	Yes	Yes	Yes	District/Local government		Yes	Yes	No	30	1460	60			when the system breaks			235	100	120	Ghana_6_SAVL_SANA01	4ko9yrl	0		9.96563	-0.852998
12-06-2014 14:19:52 UTC	0	0	1	1	9.85587	-0.97518	2014-06-12	SAVL	SGTM01	1090	7	4	No	0	Buried	No	Yes	7	WaSH Committee		9	Yes	Yes	Yes	NGO or development organization		No	No	No	14	3650	7							60	300	Ghana_6_SAVL_SGTM01	4izxhrr	0		9.85799	-0.975637
08-07-2014 13:31:56 UTC	0	0	0	1	9.52845	-0.633919	2014-07-08	SAVL	SHNY01	120	5	2	No	2	Buried	No	Yes	1	WaSH Committee		3	No	No	Not applicable	Not applicable		No	No	No		1	0							0	0	Ghana_6_SAVL_SHNY01	4dkzo8z	0		9.52674	-0.636481
25-07-2014 11:46:45 UTC	0	0	0	1	10.0253	-0.767552	2014-07-25	SAVL	SKPL01	445	4	3	No	1	Buried	Yes	Yes	4	WaSH Committee		4	Yes	Yes	Yes	Area mechanic		No	Yes	No	30	1460	1	1					170	170	110	Ghana_6_SAVL_SKPL01	4lsshrf	0		10.0247	-0.769851
04-06-2014 12:05:46 UTC	1		0	1	9.64977	-0.902364	2014-06-04	SAVL	SKPM01	800	4	2	No	0	Thrown into garbage bin or pile	Yes	Yes	4		Ghana Water Company in Savelugu					Don't Know		Yes	Yes	No	365				0.05	Every time they fetch				1100	900	Ghana_6_SAVL_SKPM01	4fl81fj	0	0	9.64937	-0.90216	6049072		6049051
19-06-2014 14:06:18 UTC	0		1	1	9.61816	-0.818947	2014-06-19	SAVL	SNBL01	888	3	1	No	0	Thrown into garbage bin or pile	Yes	No			Don't Know					Don't Know		Yes	No	No					0.1	Every time they fetch				0	888	Ghana_6_SAVL_SNBL01	4f2eq2l	0		9.61652	-0.820441
24-06-2014 13:19:07 UTC	0	0	1	1	9.63093	-0.740871	2014-06-24	SAVL	SNDU01	2700	12	3	No	27	Buried	No	Yes	9	WaSH Committee		7	Yes	Yes	Yes	NGO or development organization		Yes	Yes	Don't know	30	1	1	7	0.05	Every time they fetch			232	380	427	Ghana_6_SAVL_SNDU01	4fa075c	0		9.63778	-0.738975
07-07-2014 12:15:05 UTC	1		0	1	9.55795	-0.726142	2014-07-07	SAVL	SNVL01	430	4	4	No	1	Thrown into garbage bin or pile	Yes	No		Private maintenance person		1	Yes	No	Yes	Area mechanic		Yes	No	No		2190			0.05	Every time they fetch				0	0	Ghana_6_SAVL_SNVL01	4e2k70t	0	0	9.55671	-0.727297	5986628
10-07-2014 13:21:46 UTC	0	0	0	1	9.61943	-0.821735	2014-07-10	SAVL	SVNY01	888	14	13	No	6	Buried	Yes	Yes	9	District/Local government		888	Yes	Yes	Yes	Don't Know		Yes	No	No	365	888	6		0.1	Every time they fetch				888	888	Ghana_6_SAVL_SVNY01	4f35qbd	0		9.61756	-0.822769
05-06-2014 16:19:41 UTC	1		1	1	9.6675	-0.9166	2014-06-05	SAVL	TDNG01	1135	6	5	No	23	Put/rinsed into toilet or latrine|Buried	Yes	Yes	2	WaSH Committee		5	Yes	Yes	Yes	District/Local government		Yes	Yes	No	90	4380	7		0.05	Every time they fetch			80	30	0	Ghana_6_SAVL_TDNG01	4fvs9t9	0	100	9.69026	-0.974889	6051031
19-06-2014 09:31:33 UTC	1	1	0	1	9.5271	-0.714426	2014-06-19	SAVL	THKP01	128	2	2	No	0	Buried	Yes	Yes	1	WaSH Committee		4	Don't know	No	Not applicable	Area mechanic		No	Yes	No	14	1825	777						90	0	0	Ghana_6_SAVL_THKP01	4dk6r7c	0	0	9.52529	-0.713727	6051133	6051136
15-07-2014 12:52:51 UTC	1		0	1	9.87122	-0.954801	2014-07-15	SAVL	TIGL01	178	3	3	No	1	Buried	No	Yes	3	WaSH Committee		2	Yes	Yes	Yes	District/Local government		No	No	No	60		30									Ghana_6_SAVL_TIGL01	4j92pgs	0	100	9.85922	-0.951791	5986666
03-07-2014 13:10:12 UTC	1		1	1	9.65804	-0.660658	2014-07-03	SAVL	TIGU01	506	7	5	No	0	Thrown into garbage bin or pile	Yes	Yes	5	WaSH Committee		9	Yes	Yes	Yes	District/Local government		No	Don't know	No	365	3285	1	3								Ghana_6_SAVL_TIGU01	4fq58qm	0	100	9.65379	-0.657556	6051110
20-06-2014 13:21:12 UTC	0		1	1	9.56909	-0.697779	2014-06-20	SAVL	TKRG01	670	3	3	No	3	Thrown into garbage bin or pile	Yes	Yes	2	WaSH Committee		3	Yes	Yes	Yes	District/Local government		Yes	Yes	No	14	730	3	3	0.05	Every time they fetch			220	120	30	Ghana_6_SAVL_TKRG01	4e96qrl	0		9.56779	-0.699484
26-06-2014 13:31:20 UTC	1	1	1	1	10.1048	-0.843437	2014-06-26	SAVL	TMLG01	330	5	2	No	2	Thrown into garbage bin or pile	Yes	Yes	2	Private maintenance person			Yes	Yes	Yes	NGO or development organization		No	Yes	No	14		30	14					60	200	200	Ghana_6_SAVL_TMLG01	4n44wde	0	0	10.0991	-0.84279	5986587	5986588
09-06-2014 16:03:15 UTC	0	0	1	1	9.58477	-0.682051	2014-06-09	SAVL	TMPN01	6063	18	15	No	225	Thrown into garbage bin or pile|Left in the open	Yes	Yes	6	No one						NGO or development organization		Yes	Yes	Yes	90			324120	0.05	Every time they fetch			7805	3693.77	1796.3	Ghana_6_SAVL_TMPN01	4eij14k	0		9.58553	-0.678396
02-09-2014 09:58:49 UTC	0			1			2014-09-02	SAVL	TRNG01	500	4	3	No	2	Put/rinsed into drain or ditch	Yes	Yes	2	WaSH Committee		2	Yes	Yes	Yes	District/Local government		No	Yes	No	14	365	2	1					120	100	80	Ghana_6_SAVL_TRNG01		0		9.60831	-0.827203
12-06-2014 13:21:50 UTC	1	1	1	1	9.94055	-0.972561	2014-06-12	SAVL	WWAN01	135	2	2	No	0	Thrown into garbage bin or pile	Yes	Yes	2	WaSH Committee		2	Yes	No	Not applicable	NGO or development organization		No	No	No	365	1460								0	0	Ghana_6_SAVL_WWAN01	4kecoz1	0	1.5	9.94033	-0.972819	6051238	6051240
05-06-2014 12:43:52 UTC	1	1	0	1	9.73416	-0.92996	2014-06-05	SAVL	WYAY01	40	1	1	No	0	Thrown into garbage bin or pile	Yes	No		Community leader			Yes	No	Not applicable	Private maintenance person		No	Not applicable	No				90								Ghana_6_SAVL_WYAY01	4gzh13n	0	1	9.73106	-0.928477	6051084	5861449
18-06-2014 15:50:15 UTC	0		0	1	9.59677	-0.777263	2014-06-18	SAVL	YEMO01	427	3	2	No	5	Buried	Yes	Yes	2	WaSH Committee		5	Yes	No	Yes	NGO or development organization		Yes	Yes	Don't know	60	2555	30	2		monthly		0.0166667		250	250	Ghana_6_SAVL_YEMO01	4epo94c	0		9.59699	-0.777932
03-07-2014 09:29:23 UTC	0		1	1	9.66903	-0.812031	2014-07-03	SAVL	YING01		8	7	No	40	Buried	No	Yes	8	WaSH Committee		4	Yes	Yes	Yes	Area mechanic		Yes	Yes	No	90	150	30	2	0.1	Every time they fetch						Ghana_6_SAVL_YING01	4fwotug	0		9.66904	-0.811348
13-06-2014 11:02:46 UTC	1	1	1	1	9.94177	-0.937909	2014-06-13	SAVL	YOGG01	420	3	2	No	0	Thrown into garbage bin or pile	No	Yes	3	WaSH Committee		2	Not applicable	Yes	Yes	Private maintenance person		No	No	No	30	1825	1	1						70	70	Ghana_6_SAVL_YOGG01	4kf2mcj	0	4.7	9.60364	-0.835729	5986524		5986525
08-07-2014 09:03:03 UTC	1		1	1	9.63832	-0.788533	2014-07-08	SAVL	YONG01	475	4	4	Yes	25	Buried	No	Yes	4	WaSH Committee		5	Yes	Yes	Yes	NGO or development organization		Yes	Yes	No	14	1095	14	14		monthly		0.0333333	888	888	50	Ghana_6_SAVL_YONG01	4feete5	0	100	9.6428	-0.79439	5986688
14-07-2014 10:50:44 UTC	0		1	1	9.66375	-0.88644	2014-07-14	SAVL	YWOG01	217	6	3	No	0	Thrown into garbage bin or pile|Buried	No	Yes	5	WaSH Committee		5	Not applicable	Yes	Yes	Not applicable		Yes	Yes	No	30	1460	1		0.2	Every time they fetch			200			Ghana_6_SAVL_YWOG01	4ftjocg	0		9.66497	-0.885504
10-06-2014 14:15:19 UTC	1		0	1	9.58863	-0.860512	2014-06-10	SAVL	ZAAZ01	600	3	2	No	1	Put/rinsed into toilet or latrine	Yes	Yes	2	WaSH Committee		7	Yes	No	Yes	NGO or development organization		No	Yes	No	60	120	3	4					40	0	0	Ghana_6_SAVL_ZAAZ01	4ektswd	0	100	9.59052	-0.854992	6051008
07-07-2014 11:00:22 UTC	1	1	0	1	9.71064	-0.947107	2014-07-07	SAVL	ZNCG01	200	3	3	No	0	Buried	No	Yes	2	District/Local government			No	Not applicable	Not applicable	District/Local government		No	Yes	No	7			1								Ghana_6_SAVL_ZNCG01	4glgx33	0	0	9.71064	-0.947107	6051201
16-06-2014 10:36:34 UTC	0	0	0	1	9.60021	-0.6267	2014-06-13	SAVL	ZNYL01	1025	6	4	No	1	Left in the open	Yes	Yes	6	WaSH Committee		4	Yes	No	Not applicable	Area mechanic		Yes	Yes	No	28	2190	777		0.1	Every time they fetch			888	150	0	Ghana_6_SAVL_ZNYL01	4erpya3	0		9.59993	-0.626307
04-06-2014 13:19:04 UTC	1		1	1	9.66377	-0.726406	2014-06-04	SAVL	ZOGG02	6500	14	5	No	3	Buried	No	Yes	14	WaSH Committee		5	Yes	No	Yes	NGO or development organization		No	Yes	No	90	6	1	1					60	60	888	Ghana_6_SAVL_ZOGG02	4ftk2jk	0	4.7	9.6776	-0.721897	5861488
04-07-2014 11:05:31 UTC	1		0	1	9.65143	-0.643375	2014-07-04	SAVL	ZOKG01	1300	5	5	No	2	Buried	Yes	Yes	5	WaSH Committee		3	Yes	Yes	Yes	Private maintenance person		Yes	Yes	Yes	90	1460	1		0.05	Every time they fetch			4000	1500	500	Ghana_6_SAVL_ZOKG01	4fm7s0h	0	1.5	9.65231	-0.647102	5986645		5986669
24-06-2014 12:26:09 UTC	1	1	1	1	9.89668	-0.835519	2014-06-24	SAVL	ZSLI01	1700	11	4	No	19	Thrown into garbage bin or pile	Yes	Yes	5	WaSH Committee		10	Yes	Yes	Yes	NGO or development organization		No	No	No	60	2920	7	1						81	100	Ghana_6_SAVL_ZSLI01	4jo85w3	0	1.5	9.897	-0.839527	5861380
04-07-2014 09:39:06 UTC	1	1	1	1	9.57599	-0.865248	2014-07-04	SAVL	ZZKK01	81	1	1	No	0	Buried	No	Yes	1	WaSH Committee		4	Yes	Yes	Not applicable		777	No	Yes	No	365	365							150	120	777	Ghana_6_SAVL_ZZKK01	4edavuk	0	13.6	9.57707	-0.866182	6051217		6051202
17-04-2014 10:04:51 UTC	1	1	1	1	9.55277	-1.22148	2014-04-17	TOLN	ASYL01	500	5	5	No	5	Buried	Yes	Yes	5	WaSH Committee		4	Yes	Yes	Yes	Private maintenance person		Yes	Yes	No	150	365	14	4		monthly		0.0333333	860	350	1650	Ghana_6_TOLN_ASYL01	17vuo9bq	0	100	9.5513	-1.22119	5861256	5861357
24-05-2014 13:54:32 UTC	1		0	1	9.66278	-1.15216	2014-05-24	TOLN	BNLG02	707	3	3	No	30	Put/rinsed into toilet or latrine	Yes	Yes	2	WaSH Committee		4	Yes	No	Yes	Private maintenance person		No	Yes	No	30	730	14	21					15	345	500	Ghana_6_TOLN_BNLG02	18e1n7dt	0		9.65626	-1.14598	5979539
10-04-2014 09:23:12 UTC	1	1	0	1	9.47366	-1.06023	2014-04-10	TOLN	CHSH01	538	3	3	No		Buried	Yes	Yes	3	WaSH Committee		3	Yes	No	Yes	NGO or development organization		No	Yes	No	60	1460	365	1					300			Ghana_6_TOLN_CHSH01	17iro7ey	0	0	9.47241	-1.05739	5861294		5861219
30-05-2014 10:15:11 UTC	1		1	1	9.43713	-0.9846	2014-05-30	TOLN	CHYH01	1600	4	3	No	2	Thrown into garbage bin or pile|Buried	Yes	Yes	4		Water company of Ghana					Private maintenance person		Yes	Yes	Yes	60			2	0.2	Every time they fetch			400	3000	3000	Ghana_6_TOLN_CHYH01	4c2mfzq	0	100	9.43723	-0.984301	5861438
24-05-2014 08:39:17 UTC	1	1	1	1	9.48738	-1.05948	2014-05-24	TOLN	DAGB01	720	3	3	No	0	Buried	No	Yes	3	WaSH Committee		3	Yes	No	Yes	Area mechanic		No	Yes	No	14	365	60	3						0	888	Ghana_6_TOLN_DAGB01	17l1f0rm	0	9.6	9.4927	-1.06453	5979503	5861410
26-05-2014 09:24:20 UTC	0	0	0	1	9.42072	-1.08341	2014-05-26	TOLN	DMAB01	350	4	2	No	2	Buried	Yes	Yes	2	WaSH Committee		4	No	No	Yes	District/Local government		Yes	Yes	No	1	730	1	1		monthly		0.0333333	240	104	888	Ghana_6_TOLN_DMAB01	17a0jh3m	0		9.4169	-1.08197
22-05-2014 14:16:54 UTC	1		0	1	9.48504	-1.01211	2014-05-22	TOLN	GBLG01	6581	14	3	No	43	Thrown into garbage bin or pile	Yes	Yes	8	WaSH Committee			Yes	No	Not applicable		Ghana Water Company	Yes	No	No	60		21		0.05	Every time they fetch				1400	1400	Ghana_6_TOLN_GBLG01	17knfbop	0	13.6	9.484	-1.01011	5986521
11-04-2014 11:58:10 UTC	1		1	1	9.45328	-1.09965	2014-04-10	TOLN	GBNJ01	1200	6	3	No		Thrown into garbage bin or pile	Yes	Yes	3	WaSH Committee		4	Yes	Yes	Yes	NGO or development organization		Yes	No	Yes	14	730	14	14	0.05	Every time they fetch				80		Ghana_6_TOLN_GBNJ01	17fee7sk	0	100	9.45184	-1.10935	5861245		5861230
29-05-2014 14:50:42 UTC	1		0	1	9.50923	-0.984057	2014-05-29	TOLN	GBZG01	235	5	4	No	7	Buried	Yes	Yes	3	WaSH Committee		5	Yes	No	Yes	Area mechanic		Yes	Yes	No	30	730	3	3	0.1	Every time they fetch						Ghana_6_TOLN_GBZG01	4d9jspc	0	100	9.50511	-0.98494	6049090
14-04-2014 11:45:02 UTC	1	1	0	1	9.67883	-1.10861	2014-04-14	TOLN	GLZL01	400	2	1	No		Buried	No	Yes	2	WaSH Committee		6	Yes	No	Yes	NGO or development organization		Yes	Yes	No	27	1095	730	21		monthly		0.0066667	600	35	60	Ghana_6_TOLN_GLZL01	18gp79n2	0	0	9.67862	-1.10855	5861242		5861241
08-04-2014 08:59:46 UTC	1		0	1	9.46697	-1.05021	2014-04-08	TOLN	GUND01	684	4	4	No		Buried	No	Yes	4	WaSH Committee		4	Yes	Yes	Not applicable	Private maintenance person		Yes	No	No	7	1460			0.05	Every time they fetch				1600		Ghana_6_TOLN_GUND01	17hnwg4m	0	100	9.47117	-1.04977	5861191
21-05-2014 11:52:18 UTC	1	1	0	1	9.49074	-0.990935	2014-05-21	TOLN	GUNX01	630	4	3	No	2	Buried	Yes	Yes	3	WaSH Committee		4	Yes	No	Yes	District/Local government		No	Yes	No	30	4015	3						700	0	100	Ghana_6_TOLN_GUNX01	4cyjphx	0	4.7	9.49898	-0.988383	5861423		5861424
28-05-2014 10:15:24 UTC	1	1	0	1	9.52912	-1.06117	2014-05-28	TOLN	JEGB01	752	13	6	No	1	Buried	Yes	Yes	9	WaSH Committee		5	No	No	Yes	Area mechanic		No	No	No	14	365	7	1						140	160	Ghana_6_TOLN_JEGB01	17rxxcoj	0	0	9.52417	-1.05814	5979513
16-04-2014 11:54:34 UTC	1		1	1	9.51335	-1.12497	2014-04-16	TOLN	KGBG01	700	3	3	No	2	Buried	Yes	Yes	2	WaSH Committee			Yes	No	Yes	NGO or development organization		Yes	Yes	No	30		1	1	0.05	Every time they fetch			888	1460	888	Ghana_6_TOLN_KGBG01	17pc1b2p	0	32.6	9.51351	-1.13016	5861323		5861324
11-04-2014 08:54:24 UTC	0	0	1	1	9.45922	-1.1051	2014-04-11	TOLN	KGLG01	510	2	1	No		Buried	No	Yes	2	WaSH Committee		5	No	No	No	District/Local government		No	Yes	No	365	730	1095						150			Ghana_6_TOLN_KGLG01	17gdp80b	0		9.46185	-1.10176
09-04-2014 09:16:32 UTC	1		0	1	9.49846	-1.14938	2014-04-09	TOLN	KNFY01	1020	6	6	No		Buried	No	Yes	6	WaSH Committee		5	Yes	Yes	Yes	District/Local government		No	Yes	Yes	60	730	7	4					300			Ghana_6_TOLN_KNFY01	17mvbq4l	0	100	9.49891	-1.14918	5861197
21-05-2014 11:35:01 UTC	1		1	1	9.43877	-1.0985	2014-05-21	TOLN	KNSG01	47	5	3	No	0	Buried	No	Yes	3		the community						no one. they wait untill an NGO comes to their aid	No	Yes	No	14								25			Ghana_6_TOLN_KNSG01	17czy2qw	0	100	9.43792	-1.10583	5861459
28-05-2014 12:28:24 UTC	1	1	1	1	9.50327	-1.07259	2014-05-28	TOLN	KPGM01	900	7	4	No	2	Thrown into garbage bin or pile	Yes	Yes	7	WaSH Committee		3	Yes	Yes	Yes	Area mechanic		No	No	No	30	365	14	1						120	120	Ghana_6_TOLN_KPGM01	17no0sw5	0	0	9.5031	-1.07116	5861492		5861402
17-04-2014 15:48:11 UTC	0	0	1	1	9.49025	-1.15477	2014-04-17	TOLN	KPLN01	424	4	3	No	0	Buried	No	Yes	4	WaSH Committee		3	No	No	Yes	NGO or development organization		No	Yes	Yes	180	1095	1	7					400	150	200	Ghana_6_TOLN_KPLN01	17lig1ej	0		9.49128	-1.15919
09-04-2014 16:45:58 UTC	1		1	1	9.54486	-1.03398	2014-04-09	TOLN	KSHB01	3500	8	6	Yes		Buried	No	Yes	8		World Vision					Not applicable		Yes	Yes	No	14					monthly		0.0666667	200	400	200	Ghana_6_TOLN_KSHB01	17ujmz37	0	100	9.54742	-1.02452	5861273
02-06-2014 11:24:30 UTC	0		1	1	9.66645	-1.18734	2014-06-02	TOLN	KULI01	1200	11	2	No	4	Child used toilet/latrine|Buried	Yes	Yes	9	WaSH Committee		4	Yes	Yes	Yes	Area mechanic		Yes	Yes	No	90	1460	60	2	0.05	Every time they fetch			1700	310	135	Ghana_6_TOLN_KULI01	18enjypt	0		9.66834	-1.18682
15-04-2014 09:55:46 UTC	0	0	1	1	9.61981	-1.22536	2014-04-15	TOLN	LGBK01	351	4	1	No		Buried	No	Yes	2	WaSH Committee		1	Don't know	Yes	Don't know	Don't Know		No	No	Don't know	2190	3285										Ghana_6_TOLN_LGBK01	186xvegt	1		9.62582	-1.22534
11-04-2014 09:49:01 UTC	1	1	1	1	9.64607	-1.21081	2014-04-11	TOLN	LNGB01	5016	10	9	No		Thrown into garbage bin or pile	Yes	Yes	10	WaSH Committee		1	Yes	No	Yes	Private maintenance person		No	No	No		1095	1									Ghana_6_TOLN_LNGB01	18ba5ong	0	0	9.64699	-1.21393	5861271
10-04-2014 12:04:04 UTC	1	1	1	1	9.62016	-1.21837	2014-04-10	TOLN	LNGN01	1000	2	2	No		Buried	No	Yes	2	WaSH Committee		3	No	No	Yes	Private maintenance person		No	Yes	No		7	1	1					110			Ghana_6_TOLN_LNGN01	186zyf13	0	0	9.62188	-1.21601	5861239		5861186
22-05-2014 10:48:42 UTC	1	1	0	1	9.43201	-1.06138	2014-05-22	TOLN	LNGR01	120	3	3	No	2	Buried	No	Yes	3	No one						Private maintenance person		No	Yes	Don't know	14			1					107	260	200	Ghana_6_TOLN_LNGR01	17bvrb4l	0	0	9.60434	-1.196	5861466		5861465
22-05-2014 11:54:41 UTC	0		1	1	9.62909	-1.17865	2014-05-22	TOLN	LNYZ01	675	9	2	No	0	Thrown into garbage bin or pile	Yes	Yes	3	WaSH Committee		5	Yes	No	Yes	Area mechanic		No	No	No	5	1460	7	3						380	200	Ghana_6_TOLN_LNYZ01	188h4f1m	0		9.63015	-1.17776
29-05-2014 12:04:57 UTC	1	1	0	1	9.58212	-1.18756	2014-05-29	TOLN	LYPL01	3050	5	5	No	0	Buried	No	Yes	4	WaSH Committee		4	Yes	Yes	Yes	Area mechanic		No	Yes	Yes	14	730	30	3					300	20	0	Ghana_6_TOLN_LYPL01	180pez43	0	100	9.58439	-1.18712	6049014
27-05-2014 13:35:59 UTC	0		0	1	9.3846	-1.08285	2014-05-27	TOLN	NFRG01	241	7	0	No	8	Buried	No	Yes	2	Community leader			Yes	Yes	No	District/Local government		No	No	No	4		60	1								Ghana_6_TOLN_NFRG01	1741hpe4	0		9.3837	-1.08422
14-04-2014 09:38:24 UTC	1	1	1	1	9.62397	-1.20479	2014-04-14	TOLN	NGAB01	150	1	1	No		Buried	No	Yes	1	WaSH Committee		1	Yes	No	Yes	Private maintenance person		No	Yes	No	3	1825	90	1								Ghana_6_TOLN_NGAB01	187mkvwv	0	0	9.62151	-1.20932	5861285		5861231
14-04-2014 10:22:59 UTC	0		0	1	9.3963	-0.979801	2014-04-14	TOLN	NKNK01	15000	20	13	No		Put/rinsed into toilet or latrine|Buried	Yes	Yes	20	WaSH Committee		2	Yes	Yes	Yes	Private maintenance person		Yes	Yes	No		1095	7	1	0.07	Every time they fetch			7700	4000	200	Ghana_6_TOLN_NKNK01	4bebj1i	0		9.39677	-0.984173
08-04-2014 09:21:53 UTC	0	0	0	1	9.52225	-1.13616	2014-04-08	TOLN	NYTG01	900	7	6	No		Buried	No	Yes	5	WaSH Committee		4	Yes	No	Yes	Private maintenance person		No	Yes	No	90	365	2	1					200			Ghana_6_TOLN_NYTG01	17qt0w01	0		9.52034	-1.1309
29-05-2014 11:48:38 UTC	0		1	1	9.51665	-1.07986	2014-05-29	TOLN	SONG01	600	8	4	No	11	Buried	No	Yes	3	WaSH Committee		4	Yes	No	Yes	NGO or development organization		No	No	No	1	365	1	1						50	50	Ghana_6_TOLN_SONG01	17pvolou	0		9.51667	-1.07981
15-04-2014 17:46:12 UTC	1		0	1	9.44498	-1.11544	2014-04-15	TOLN	TALI01	2735	12	10	No	3	Thrown into garbage bin or pile	No	Yes	10	WaSH Committee		2	Yes	No	Yes	District/Local government		Yes	Yes	Don't know	7	2190	1	1	0.2	Every time they fetch			2000	2200	5000	Ghana_6_TOLN_TALI01	17e0z8pe	0	4.7	9.44633	-1.11624	5861216
27-05-2014 15:27:14 UTC	1		1	1	9.37026	-0.975267	2014-05-27	TOLN	TNYL01	2377	4	1	No	5	Buried	Yes	Yes	3	Not applicable						Not applicable		No	Yes	No									45	0	0	Ghana_6_TOLN_TNYL01	4ayteew	0	100	9.36459	-0.957148	5861431	5861453
26-05-2014 13:08:45 UTC	0	0	1	1	9.43051	-1.07002	2014-05-26	TOLN	TOLN01	5800	15	13	No	35	Buried	No	Yes	6	WaSH Committee		4	No	No	Yes	NGO or development organization		No	No	Not applicable	210	730	21	21								Ghana_6_TOLN_TOLN01	17bmrnyk	0		9.43045	-1.07249
08-04-2014 09:46:10 UTC	1		0	1	9.55664	-1.08776	2014-04-08	TOLN	VGGN01	650	5	1	No		Buried	No	Yes	5	No one							World Vision	Yes	Yes	No	30				0.05	Every time they fetch			1100	0	0	Ghana_6_TOLN_VGGN01	17whppel	0	4.7	9.54891	-1.09459	5861165		5861169
09-04-2014 09:41:25 UTC	1	1	0	1	9.51328	-1.00145	2014-04-09	TOLN	VILL01	7500	8	5	No		Buried	No	Yes	8	WaSH Committee		4	No	Yes	Yes	Private maintenance person		Yes	Yes	No	150	2190	365	3	0.05	Every time they fetch			15	200	630	Ghana_6_TOLN_VILL01	17pbk4u6	0	0	9.51846	-1.00121	5861249
24-05-2014 12:05:11 UTC	1		0	1	9.5347	-1.0345	2014-05-24	TOLN	VOGG01	2400	14	5	No	10	Thrown into garbage bin or pile	Yes	Yes	12	WaSH Committee			Yes	Yes	Yes	NGO or development organization		Yes	Yes	No	30		7	7	0.03	Every time they fetch			1000	33	300	Ghana_6_TOLN_VOGG01	17sv5c14	0	48.3	9.5326	-1.03433	5861397
20-06-2014 09:46:42 UTC	1	1	0	1	9.44102	-1.0788	2014-06-20	TOLN	VWGR01	7	7	7	No	12	Put/rinsed into toilet or latrine	No	Yes	7	WaSH Committee		7	No	No	Yes	NGO or development organization		No	Yes	No	7	3	1						300	100	400	Ghana_6_TOLN_VWGR01	17ddegv7	1	3.9	9.44021	-1.07584	6051223		6051225
26-05-2014 11:45:07 UTC	0		0	1	9.63847	-1.25641	2014-05-26	TOLN	WALL01	1000	6	3	No	60	Put/rinsed into toilet or latrine	Yes	Yes	2	Private maintenance person		0	Yes	Yes	Yes	District/Local government		No	No	No	7	1095								30	30	Ghana_6_TOLN_WALL01	18a0yw6s	0		9.63041	-1.25608
28-05-2014 11:30:30 UTC	1		1	1	9.64362	-1.30568	2014-05-28	TOLN	WLSH01	2000	7	6	Yes	20	Buried	No	Yes	7	WaSH Committee		3	Yes	Yes	Yes	NGO or development organization		Yes	Yes	No	90	5	1	1		monthly		0.0333333	930	50	300	Ghana_6_TOLN_WLSH01	18avmq80	0	1.5	9.64435	-1.30654	6049066
27-05-2014 09:25:13 UTC	0		0	1	9.42229	-1.0411	2014-05-27	TOLN	WRBG01	1716	13	4	No	2	Buried	No	Yes	6	WaSH Committee		2	Yes	Yes	Yes	Area mechanic		Yes	Yes	Yes	3	1095	3	2	0.05	Every time they fetch			2100			Ghana_6_TOLN_WRBG01	17a9ttt7	0		9.4229	-1.04284
10-04-2014 09:15:27 UTC	1		0	1	9.50915	-1.11162	2014-04-10	TOLN	WYMB01	500	6	3	No		Buried	No	Yes	6	WaSH Committee		2	Yes	Yes	Yes	Private maintenance person		Yes	Yes	No	60	1825	10	1	0.05	Every time they fetch						Ghana_6_TOLN_WYMB01	17omyyek	0	100	9.50852	-1.11371	5861213
17-04-2014 15:47:32 UTC	1		1	1	9.36918	-1.07239	2014-04-17	TOLN	YPLG01	1727	7	4	No	2	Buried	Yes	Yes	5	WaSH Committee			Yes	Yes	Yes	No one		No	Yes	No	7		1						150	20	20	Ghana_6_TOLN_YPLG01	171hontv	0		9.36513	-1.05192	5861387
15-04-2014 09:52:18 UTC	1		0	1	9.67694	-1.13717	2014-04-15	TOLN	YUNI01	2000	5	2	No	1	Buried	Yes	Yes	5	WaSH Committee		2	Yes	No	Yes	Private maintenance person		Yes	No	No	7	2190	7	1		weekly		0.0285714		90	120	Ghana_6_TOLN_YUNI01	18ge0bor	0	100	9.69036	-1.12512	5861347	5861346
16-04-2014 12:30:22 UTC	1	1	1	1	9.52199	-1.00144	2014-04-16	TOLN	YZIH01	290	5	4	No	3	Buried	Yes	Yes	5	WaSH Committee		3	Yes	Yes	Yes	NGO or development organization		No	Yes	No	365	4380	1	30					40	200	200	Ghana_6_TOLN_YZIH01	17qrezmm	0	0	9.5195	-1.00111	5861326
21-05-2014 11:15:07 UTC	0	0	0	1	9.52051	-1.10959	2014-05-21	TOLN	ZALI01	863	2	1	No	9	Buried	No	Yes	2	WaSH Committee		5	Yes	No	Yes	Area mechanic		No	Yes	No	12	1095	1	2					200	30	45	Ghana_6_TOLN_ZALI01	17qilspj	0		9.52051	-1.10959
16-04-2014 09:10:59 UTC	1	1	1	1	9.51129	-0.986485	2014-04-16	TOLN	ZGBL01	400	4	4	No	1	Buried	Yes	Yes	3	WaSH Committee		3	No	No	Yes	NGO or development organization		Yes	No	No	180	2190	365		0.05	Every time they fetch						Ghana_6_TOLN_ZGBL01	4dary88	0	32.6	9.50627	-0.985546	5861372
14-08-2014 14:47:26 UTC	0	0	0	1	10.1169	-0.0387756	2014-08-14	GUSG	BMBU01	800	2	2	Don't know	27	Child used toilet/latrine|Buried	No	Yes	1	WaSH Committee		4	Don't know	No	Yes	Area mechanic		No	Yes	No	60	1460	90						200			Ghana_6_GUSG_BMBU01	gqc22j	0		10.1169	-0.0387667
06-08-2014 10:44:58 UTC	1	1	1	1	9.80471	-0.174841	2014-08-06	GUSG	BSGN01	250	3	3	No	0	Buried	Yes	Yes	1	WaSH Committee		2	Don't know	Yes	Yes	Area mechanic		No	No	No	14	4015	2									Ghana_6_GUSG_BSGN01	4i5gsac	0	0	9.80767	-0.178649	5986796	5986855
06-08-2014 10:44:58 UTC	0	0	1	1	9.80471	-0.174841	2014-08-06	GUSG	BSGN01	250	3	3	No	0	Buried	Yes	Yes	1	WaSH Committee		2	Don't know	Yes	Yes	Area mechanic		No	No	No	14	4015	2									Ghana_6_GUSG_BSGN01	4i5gsac	0		9.80725	-0.178
06-08-2014 10:44:58 UTC	1		1	1	9.80471	-0.174841	2014-08-06	GUSG	BSGN01	250	3	3	No	0	Buried	Yes	Yes	1	WaSH Committee		2	Don't know	Yes	Yes	Area mechanic		No	No	No	14	4015	2									Ghana_6_GUSG_BSGN01	4i5gsac	0	100	9.80649	-0.180389	5986774
28-10-2014 08:20:50 UTC	0	0	0	1	9.63744	-0.532495	2014-10-28	GUSG	DBIL01	550	5	3	No	0	Thrown into garbage bin or pile	No	Yes	5	WaSH Committee		4	Yes	Yes	Yes	Not applicable		Yes	No	No	60	3650				monthly		0.0666667				Ghana_6_GUSG_DBIL01	4fdvoos	0		9.63916	-0.526852
28-10-2014 08:20:50 UTC	1	1	0	1	9.63744	-0.532495	2014-10-28	GUSG	DBIL01	550	5	3	No	0	Thrown into garbage bin or pile	No	Yes	5	WaSH Committee		4	Yes	Yes	Yes	Not applicable		Yes	No	No	60	3650				monthly		0.0666667				Ghana_6_GUSG_DBIL01	4fdvoos	0	0	9.61631	-0.584977	5957878		5957879
28-10-2014 08:20:50 UTC	1		0	1	9.63744	-0.532495	2014-10-28	GUSG	DBIL01	550	5	3	No	0	Thrown into garbage bin or pile	No	Yes	5	WaSH Committee		4	Yes	Yes	Yes	Not applicable		Yes	No	No	60	3650				monthly		0.0666667				Ghana_6_GUSG_DBIL01	4fdvoos	0	100	9.63896	-0.526084	5957890
28-10-2014 08:20:50 UTC	0	0	0	1	9.63744	-0.532495	2014-10-28	GUSG	DBIL01	550	5	3	No	0	Thrown into garbage bin or pile	No	Yes	5	WaSH Committee		4	Yes	Yes	Yes	Not applicable		Yes	No	No	60	3650				monthly		0.0666667				Ghana_6_GUSG_DBIL01	4fdvoos	0		9.63916	-0.526855
20-08-2014 12:20:02 UTC	1	1	0	1	9.87348	-0.106246	2014-08-20	GUSG	DMBL01	550	2	2	No	5	Buried	No	Yes	1	WaSH Committee		7	Yes	No	Yes	Private maintenance person		Yes	Yes	No	7	30	1	1		monthly		0.0333333	30	0	130	Ghana_6_GUSG_DMBL01	4jaer12	0	3.7	9.88233	-0.108506	5957529
20-08-2014 12:20:02 UTC	1		0	1	9.87348	-0.106246	2014-08-20	GUSG	DMBL01	550	2	2	No	5	Buried	No	Yes	1	WaSH Committee		7	Yes	No	Yes	Private maintenance person		Yes	Yes	No	7	30	1	1		monthly		0.0333333	30	0	130	Ghana_6_GUSG_DMBL01	4jaer12	0	100	9.88233	-0.108562	5957519	5957532
15-09-2014 11:49:10 UTC	1	1	1	1	10.043	-0.0499172	2014-09-15	GUSG	DNYG01	888	3	2	No	10	Buried	No	Yes	3	WaSH Committee		3	Yes	Yes	Yes	Area mechanic		No	Yes	Yes	90	1095	3	3								Ghana_6_GUSG_DNYG01	glxk4z	0	100	10.043	-0.0499074	5986933
15-09-2014 11:49:10 UTC	1	1	1	1	10.043	-0.0499172	2014-09-15	GUSG	DNYG01	888	3	2	No	10	Buried	No	Yes	3	WaSH Committee		3	Yes	Yes	Yes	Area mechanic		No	Yes	Yes	90	1095	3	3								Ghana_6_GUSG_DNYG01	glxk4z	0	0	10.0222	-0.055197	5986930		5986932
28-10-2014 09:03:41 UTC	0	0	0	1	9.80854	-0.444083	2014-10-28	GUSG	GAAA01	2520	4	1	No	8	Buried	Yes	Yes	4	WaSH Committee		3	Yes	No	Yes	Area mechanic		Yes	No	No	60	7300	120	1		when the system breaks				30	30	Ghana_6_GUSG_GAAA01	4i7r5bs	0		9.81048	-0.443907
28-10-2014 09:03:41 UTC	0		0	1	9.80854	-0.444083	2014-10-28	GUSG	GAAA01	2520	4	1	No	8	Buried	Yes	Yes	4	WaSH Committee		3	Yes	No	Yes	Area mechanic		Yes	No	No	60	7300	120	1		when the system breaks				30	30	Ghana_6_GUSG_GAAA01	4i7r5bs	0		9.8075	-0.445085
28-10-2014 09:03:41 UTC	0		0	1	9.80854	-0.444083	2014-10-28	GUSG	GAAA01	2520	4	1	No	8	Buried	Yes	Yes	4	WaSH Committee		3	Yes	No	Yes	Area mechanic		Yes	No	No	60	7300	120	1		when the system breaks				30	30	Ghana_6_GUSG_GAAA01	4i7r5bs	0		9.80749	-0.447426
28-10-2014 09:03:41 UTC	1		0	1	9.80854	-0.444083	2014-10-28	GUSG	GAAA01	2520	4	1	No	8	Buried	Yes	Yes	4	WaSH Committee		3	Yes	No	Yes	Area mechanic		Yes	No	No	60	7300	120	1		when the system breaks				30	30	Ghana_6_GUSG_GAAA01	4i7r5bs	0	100	9.80907	-0.443525	6051287		6051276
28-10-2014 09:03:41 UTC	1		0	1	9.80854	-0.444083	2014-10-28	GUSG	GAAA01	2520	4	1	No	8	Buried	Yes	Yes	4	WaSH Committee		3	Yes	No	Yes	Area mechanic		Yes	No	No	60	7300	120	1		when the system breaks				30	30	Ghana_6_GUSG_GAAA01	4i7r5bs	0	100	9.80707	-0.445145	6051275
28-10-2014 09:03:41 UTC	1		0	1	9.80854	-0.444083	2014-10-28	GUSG	GAAA01	2520	4	1	No	8	Buried	Yes	Yes	4	WaSH Committee		3	Yes	No	Yes	Area mechanic		Yes	No	No	60	7300	120	1		when the system breaks				30	30	Ghana_6_GUSG_GAAA01	4i7r5bs	0	100	9.80761	-0.443218	6051274
10-09-2014 12:28:04 UTC	1		1	1	10.0503	-0.0864751	2014-09-10	GUSG	GBAN01	300	3	1	No	0	Thrown into garbage bin or pile|Buried	Yes	Yes	2	WaSH Committee		4	No	No	Yes	Don't Know		No	Yes	No	120	1825	150						50			Ghana_6_GUSG_GBAN01	gmd8go	0	100	10.0604	-0.0843164	5986993	5986995
10-09-2014 12:28:04 UTC	0	0	1	1	10.0503	-0.0864751	2014-09-10	GUSG	GBAN01	300	3	1	No	0	Thrown into garbage bin or pile|Buried	Yes	Yes	2	WaSH Committee		4	No	No	Yes	Don't Know		No	Yes	No	120	1825	150						50			Ghana_6_GUSG_GBAN01	gmd8go	0		10.0606	-0.0842389
11-08-2014 10:24:42 UTC	1		0	1	9.90991	-0.261933	2014-08-11	GUSG	GBMU01	400	2	2	No	9	Put/rinsed into toilet or latrine|Buried	Yes	Yes	2	WaSH Committee		5	Yes	Yes	Yes	Area mechanic		Yes	Yes	No	60	660	1	1		when the system breaks			30	55	30	Ghana_6_GUSG_GBMU01	4jw3tij	0	13.6	9.90949	-0.2692	5986822
26-09-2014 14:08:03 UTC	1	1	1	1	10.2328	-0.0431191	2014-09-26	GUSG	GBNK01	200	2	2	No	0	Left in the open	Yes	No		No one						Private maintenance person		No	No	No												Ghana_6_GUSG_GBNK01	gx8dx3	0	0	10.2327	-0.0431312	5957820
11-08-2014 12:36:08 UTC	1	1	1	1	10.0592	-0.0647778	2014-08-11	GUSG	GMCH01	787	4	4	No	0	Buried|Left in the open	Yes	Yes	3	WaSH Committee		8	Yes	No	Yes	Private maintenance person		No	Yes	No	30	4015	90	1					137	187	50	Ghana_6_GUSG_GMCH01	gmwfnj	0	100	10.0524	-0.0629764	5986905
11-08-2014 12:36:08 UTC	1	1	1	1	10.0592	-0.0647778	2014-08-11	GUSG	GMCH01	787	4	4	No	0	Buried|Left in the open	Yes	Yes	3	WaSH Committee		8	Yes	No	Yes	Private maintenance person		No	Yes	No	30	4015	90	1					137	187	50	Ghana_6_GUSG_GMCH01	gmwfnj	0	100	10.0637	-0.0684807	5986876
11-08-2014 12:36:08 UTC	1	1	1	1	10.0592	-0.0647778	2014-08-11	GUSG	GMCH01	787	4	4	No	0	Buried|Left in the open	Yes	Yes	3	WaSH Committee		8	Yes	No	Yes	Private maintenance person		No	Yes	No	30	4015	90	1					137	187	50	Ghana_6_GUSG_GMCH01	gmwfnj	0	100	10.0637	-0.0684666	5986881
10-10-2014 08:02:28 UTC	1		0	1	9.81159	-0.258265	2014-10-10	GUSG	GMNY01	550	3	3	No	0	Thrown into garbage bin or pile	No	Yes	2	WaSH Committee		6	Yes	Yes	Yes	Not applicable		No	Yes	No	60	3650	21						80	0	15	Ghana_6_GUSG_GMNY01	4i9khae	0	100	9.81143	-0.258344	5957739
10-10-2014 08:02:28 UTC	1	1	0	1	9.81159	-0.258265	2014-10-10	GUSG	GMNY01	550	3	3	No	0	Thrown into garbage bin or pile	No	Yes	2	WaSH Committee		6	Yes	Yes	Yes	Not applicable		No	Yes	No	60	3650	21						80	0	15	Ghana_6_GUSG_GMNY01	4i9khae	0	0	9.81196	-0.258026	5957742	5957737
10-10-2014 08:02:28 UTC	1	1	0	1	9.81159	-0.258265	2014-10-10	GUSG	GMNY01	550	3	3	No	0	Thrown into garbage bin or pile	No	Yes	2	WaSH Committee		6	Yes	Yes	Yes	Not applicable		No	Yes	No	60	3650	21						80	0	15	Ghana_6_GUSG_GMNY01	4i9khae	0	0	9.81552	-0.265277	5957738
20-08-2014 13:45:50 UTC	1		1	1	9.9324	-0.20304	2014-08-20	GUSG	GUYH01	200	2	2	No	15	Put/rinsed into drain or ditch|Buried	Yes	Yes	2		New Energy an NGO					Don't Know		Yes	Yes	No	30				0.05	Every time they fetch			100	700	840	Ghana_6_GUSG_GUYH01	4k9hmqm	0	1.1	9.93516	-0.204869	5986946	5986945
05-08-2014 15:27:28 UTC	1		1	1	9.75541	-0.189695	2014-08-05	GUSG	KANM01	800	4	3	No	73	Buried	No	Yes	4	WaSH Committee		4	Yes	Yes	Yes	District/Local government		No	Yes	No	21	1095	365						160	0	270	Ghana_6_GUSG_KANM01	4hc44a0	0	1	9.75663	-0.181013	5986860
05-08-2014 15:27:28 UTC	1	1	1	1	9.75541	-0.189695	2014-08-05	GUSG	KANM01	800	4	3	No	73	Buried	No	Yes	4	WaSH Committee		4	Yes	Yes	Yes	District/Local government		No	Yes	No	21	1095	365						160	0	270	Ghana_6_GUSG_KANM01	4hc44a0	0	0	9.75674	-0.18152	5986861		5986862
05-08-2014 15:27:28 UTC	1	1	1	1	9.75541	-0.189695	2014-08-05	GUSG	KANM01	800	4	3	No	73	Buried	No	Yes	4	WaSH Committee		4	Yes	Yes	Yes	District/Local government		No	Yes	No	21	1095	365						160	0	270	Ghana_6_GUSG_KANM01	4hc44a0	0	0	9.75681	-0.185818	5986872
08-10-2014 15:22:27 UTC	1	1	0	1	10.1511	-0.0771048	2014-10-08	GUSG	KATN01	438	3	3	No	0	Buried	Yes	Yes	3	WaSH Committee		2	Yes	No	Yes	Area mechanic		No	Yes	No	270	3285	5	1					41	0.27	0.27	Ghana_6_GUSG_KATN01	gsdbpn	0	0	10.158	-0.0857019	5980519
08-10-2014 15:22:27 UTC	1	1	0	1	10.1511	-0.0771048	2014-10-08	GUSG	KATN01	438	3	3	No	0	Buried	Yes	Yes	3	WaSH Committee		2	Yes	No	Yes	Area mechanic		No	Yes	No	270	3285	5	1					41	0.27	0.27	Ghana_6_GUSG_KATN01	gsdbpn	0	4.7	10.158	-0.0856982	5980504
23-09-2014 10:44:54 UTC	0	0	0	1	10.1365	0.0643886	2014-09-23	GUSG	KLIK01	888	2	0	No	0	Thrown into garbage bin or pile|Buried	Yes	Yes	2	WaSH Committee		2	Yes	No	Yes	Don't Know		No	No	No		2190	1095									Ghana_6_GUSG_KLIK01	gri12j	0		10.1365	0.0645653
21-08-2014 11:17:42 UTC	1	1	1	1	10.0307	-0.0737117	2014-08-21	GUSG	KLPG01	370	2	2	No	12	Buried	No	Yes	2	WaSH Committee		7	Yes	No	Yes	NGO or development organization		No	No	No	7	1460	1	1						120	120	Ghana_6_GUSG_KLPG01	gl79k9	0	3.9	10.0307	-0.0735882	5957515		5957514
26-09-2014 08:10:43 UTC	1	1	1	1	9.90284	-0.167312	2014-09-26	GUSG	KNBZ01	225	2	2	No	0	Buried	No	Yes	2	No one						Area mechanic		Yes	No	No	7			3		when the system breaks				150	160	Ghana_6_GUSG_KNBZ01	4jrw1tl	0	100	9.90328	-0.166579	5957715	5957716
11-08-2014 10:31:05 UTC	1	1	0	1	9.99125	-0.0725435	2014-08-11	GUSG	KOYD01	114	2	2	No	0	Left in the open	No	Yes	2	No one						District/Local government		No	No	No	90			1						140	140	Ghana_6_GUSG_KOYD01	giupkl	0	4	9.99117	-0.0724965	5986820		5986819
16-09-2014 16:01:55 UTC	0	0	0	1	10.2587	0.0668374	2014-09-16	GUSG	KPKN01	300	3	1	No	0	Left in the open	No	Yes	2	WaSH Committee		4	Don't know	Yes	Yes	Area mechanic		No	No	No	90	5110	30	0						10	10	Ghana_6_GUSG_KPKN01	gys0f0	0		10.2586	0.0575834
20-08-2014 11:12:55 UTC	1	1	0	1	10.2214	-0.0420558	2014-08-20	GUSG	KPND01	350	2	2	No	0	Buried	No	Yes	1	No one						NGO or development organization		No	Don't know	No	20			30								Ghana_6_GUSG_KPND01	gwk0lg	0	0	10.2032	-0.0876675	5957585	5957586
01-08-2014 12:53:41 UTC	1	1	1	1	10.2164	-0.0892274	2014-08-01	GUSG	KPND02	200	3	3	No	0	Thrown into garbage bin or pile|Left in the open	Yes	Yes	2	No one						Don't Know		Yes	Yes	No	90					yearly			300	80	0	Ghana_6_GUSG_KPND02	gw9bxg	0	0	10.2089	-0.0876588	5986909
01-08-2014 12:53:41 UTC	1		1	1	10.2164	-0.0892274	2014-08-01	GUSG	KPND02	200	3	3	No	0	Thrown into garbage bin or pile|Left in the open	Yes	Yes	2	No one						Don't Know		Yes	Yes	No	90					yearly			300	80	0	Ghana_6_GUSG_KPND02	gw9bxg	0		10.2189	-0.085823	5957858		5957857
09-09-2014 15:41:28 UTC	1		1	1	9.76929	-0.273557	2014-09-09	GUSG	KPSA01	888	3	3	No	4	Thrown into garbage bin or pile|Buried	No	Yes	3	WaSH Committee		3	Yes	Yes	Yes		Constructor of the standpipe	Yes	Yes	Yes	365	365	21		0.05	Every time they fetch			2000			Ghana_6_GUSG_KPSA01	4hkdmsv	0	100	9.77001	-0.272911	5861474		5957502
09-09-2014 15:41:28 UTC	1		1	1	9.76929	-0.273557	2014-09-09	GUSG	KPSA01	888	3	3	No	4	Thrown into garbage bin or pile|Buried	No	Yes	3	WaSH Committee		3	Yes	Yes	Yes		Constructor of the standpipe	Yes	Yes	Yes	365	365	21		0.05	Every time they fetch			2000			Ghana_6_GUSG_KPSA01	4hkdmsv	0	0	9.77101	-0.271632	5957509
13-08-2014 12:04:03 UTC	0		1	1	9.93457	-0.277342	2014-08-13	GUSG	KPTL01	340	6	3	No	6	Child used toilet/latrine|Put/rinsed into toilet or latrine	No	Yes	2	WaSH Committee		4	Yes	No	Yes	Area mechanic		Yes	Yes	Don't know	60	5110		1		monthly		0.0666667	80	0	6	Ghana_6_GUSG_KPTL01	4kasdet	0		9.93792	-0.273641
13-08-2014 12:04:03 UTC	1		1	1	9.93457	-0.277342	2014-08-13	GUSG	KPTL01	340	6	3	No	6	Child used toilet/latrine|Put/rinsed into toilet or latrine	No	Yes	2	WaSH Committee		4	Yes	No	Yes	Area mechanic		Yes	Yes	Don't know	60	5110		1		monthly		0.0666667	80	0	6	Ghana_6_GUSG_KPTL01	4kasdet	0	100	9.9411	-0.274248	5986941
13-08-2014 12:04:03 UTC	1	1	1	1	9.93457	-0.277342	2014-08-13	GUSG	KPTL01	340	6	3	No	6	Child used toilet/latrine|Put/rinsed into toilet or latrine	No	Yes	2	WaSH Committee		4	Yes	No	Yes	Area mechanic		Yes	Yes	Don't know	60	5110		1		monthly		0.0666667	80	0	6	Ghana_6_GUSG_KPTL01	4kasdet	0	0	9.93531	-0.276235	5986936
13-08-2014 12:04:03 UTC	0	0	1	1	9.93457	-0.277342	2014-08-13	GUSG	KPTL01	340	6	3	No	6	Child used toilet/latrine|Put/rinsed into toilet or latrine	No	Yes	2	WaSH Committee		4	Yes	No	Yes	Area mechanic		Yes	Yes	Don't know	60	5110		1		monthly		0.0666667	80	0	6	Ghana_6_GUSG_KPTL01	4kasdet	0		9.9359	-0.275435
13-08-2014 12:04:03 UTC	1		1	1	9.93457	-0.277342	2014-08-13	GUSG	KPTL01	340	6	3	No	6	Child used toilet/latrine|Put/rinsed into toilet or latrine	No	Yes	2	WaSH Committee		4	Yes	No	Yes	Area mechanic		Yes	Yes	Don't know	60	5110		1		monthly		0.0666667	80	0	6	Ghana_6_GUSG_KPTL01	4kasdet	0	100	9.9293	-0.266542	5986940		5986942
14-08-2014 13:41:14 UTC	1		0	1	9.8731	-0.188183	2014-08-14	GUSG	KPUG01	1250	6	3	No	11	Buried	Yes	Yes	6	WaSH Committee		4	Yes	Yes	Yes	District/Local government		No	No	No	7	730	1	7						400	380	Ghana_6_GUSG_KPUG01	4ja6u61	0	100	9.87346	-0.188631	5986988	5986989
14-08-2014 13:41:14 UTC	1		0	1	9.8731	-0.188183	2014-08-14	GUSG	KPUG01	1250	6	3	No	11	Buried	Yes	Yes	6	WaSH Committee		4	Yes	Yes	Yes	District/Local government		No	No	No	7	730	1	7						400	380	Ghana_6_GUSG_KPUG01	4ja6u61	0		9.87351	-0.189008
14-08-2014 13:41:14 UTC	0	0	0	1	9.8731	-0.188183	2014-08-14	GUSG	KPUG01	1250	6	3	No	11	Buried	Yes	Yes	6	WaSH Committee		4	Yes	Yes	Yes	District/Local government		No	No	No	7	730	1	7						400	380	Ghana_6_GUSG_KPUG01	4ja6u61	0		9.87371	-0.188499
14-08-2014 13:41:14 UTC	0	0	0	1	9.8731	-0.188183	2014-08-14	GUSG	KPUG01	1250	6	3	No	11	Buried	Yes	Yes	6	WaSH Committee		4	Yes	Yes	Yes	District/Local government		No	No	No	7	730	1	7						400	380	Ghana_6_GUSG_KPUG01	4ja6u61	0		9.8738	-0.188869
14-08-2014 13:41:14 UTC	1	1	0	1	9.8731	-0.188183	2014-08-14	GUSG	KPUG01	1250	6	3	No	11	Buried	Yes	Yes	6	WaSH Committee		4	Yes	Yes	Yes	District/Local government		No	No	No	7	730	1	7						400	380	Ghana_6_GUSG_KPUG01	4ja6u61	0	2.6	9.87367	-0.188512	5986990
19-08-2014 18:19:13 UTC	1		0	1	10.26	-0.183069	2014-08-18	GUSG	KSEL01	400	5	4	No	1	Left in the open	Yes	No		Not applicable						No one		No	No	No												Ghana_6_GUSG_KSEL01	4poil7q	0		10.2517	-0.192599	5957570
19-08-2014 18:19:13 UTC	1		0	1	10.26	-0.183069	2014-08-18	GUSG	KSEL01	400	5	4	No	1	Left in the open	Yes	No		Not applicable						No one		No	No	No												Ghana_6_GUSG_KSEL01	4poil7q	0		10.28	-0.131117	5957548		5957547
19-08-2014 18:19:13 UTC	1		0	1	10.26	-0.183069	2014-08-18	GUSG	KSEL01	400	5	4	No	1	Left in the open	Yes	No		Not applicable						No one		No	No	No												Ghana_6_GUSG_KSEL01	4poil7q	0		10.2608	-0.182795	5957549
19-08-2014 18:19:13 UTC	0	0	0	1	10.26	-0.183069	2014-08-18	GUSG	KSEL01	400	5	4	No	1	Left in the open	Yes	No		Not applicable						No one		No	No	No												Ghana_6_GUSG_KSEL01	4poil7q	0		10.2608	-0.182781
13-08-2014 09:37:03 UTC	1	1	1	1	9.74508	-0.289805	2014-08-13	GUSG	KTNG01	745	2	2	No	24	Put/rinsed into toilet or latrine|Buried	No	Yes	2	WaSH Committee		4	Yes	Yes	Yes	NGO or development organization		No	Yes	No	30	1095	1	1					350			Ghana_6_GUSG_KTNG01	4h5yy36	0	0	9.7452	-0.288299	5986788
08-09-2014 16:37:02 UTC	1	1	0	1	9.98709	-0.191469	2014-09-08	GUSG	KUBL01	888	2	2	No	0	Buried	Yes	Yes	2	WaSH Committee		2	Yes	Yes	Yes	NGO or development organization		No	Yes	Yes	30	3285	14	1						350	888	Ghana_6_GUSG_KUBL01	4l61tq2	0	13.6	9.99234	-0.186358	5957584
28-10-2014 10:07:49 UTC	1	1	0	1	9.61205	-0.595814	2014-10-28	GUSG	LIMM01	2500	5	4	No	4	Thrown into garbage bin or pile	Yes	Yes	5	WaSH Committee		2	Yes	No	Yes	No one		No	No	No	7	4380	1									Ghana_6_GUSG_LIMM01	4eyri4m	0	0	9.61694	-0.592692	6051375
28-10-2014 10:07:49 UTC	1		0	1	9.61205	-0.595814	2014-10-28	GUSG	LIMM01	2500	5	4	No	4	Thrown into garbage bin or pile	Yes	Yes	5	WaSH Committee		2	Yes	No	Yes	No one		No	No	No	7	4380	1									Ghana_6_GUSG_LIMM01	4eyri4m	0	100	9.6087	-0.600959	6051374
28-10-2014 10:07:49 UTC	0	0	0	1	9.61205	-0.595814	2014-10-28	GUSG	LIMM01	2500	5	4	No	4	Thrown into garbage bin or pile	Yes	Yes	5	WaSH Committee		2	Yes	No	Yes	No one		No	No	No	7	4380	1									Ghana_6_GUSG_LIMM01	4eyri4m	0		9.61187	-0.593087
20-08-2014 11:10:24 UTC	1	1	1	1	10.2214	-0.0421311	2014-08-20	GUSG	LNGN01	550	2	2	No	10	Buried	No	Yes	2	No one						Private maintenance person		No	No	No				30								Ghana_6_GUSG_LNGN01	gwjztp	0	0	10.2267	-0.0576971	5957587	5986961
18-08-2014 11:43:23 UTC	1		0	1	10.0014	-0.0679175	2014-08-18	GUSG	MAGA01	74	2	2	No	0	Buried	No	Yes	2	No one						Private maintenance person		No	Yes	No	14			7					100	160	160	Ghana_6_GUSG_MAGA01	gjggpr	0	100	9.9962	-0.0683746	5957567
04-09-2014 13:37:34 UTC	1	1	1	1	10.1828	-0.0360649	2014-09-04	GUSG	MNGL01	806	2	2	No	0	Thrown into garbage bin or pile	No	Yes	2	WaSH Committee		2	Yes	Yes	Yes	NGO or development organization		No	No	No	240	1825	1							40	30	Ghana_6_GUSG_MNGL01	gu96ao	0	0	10.199	-0.0366869	5957576
31-07-2014 14:02:54 UTC	0		1	1	10.0647	-0.109387	2014-07-31	GUSG	MNTG01	220	5	3	No	0	Buried	Yes	Yes	2	WaSH Committee		4	Don't know	No	Yes	Area mechanic		No	Yes	Not applicable	90	1095	1									Ghana_6_GUSG_MNTG01	4mga47p	0		10.0674	-0.113199
31-07-2014 14:02:54 UTC	1	1	1	1	10.0647	-0.109387	2014-07-31	GUSG	MNTG01	220	5	3	No	0	Buried	Yes	Yes	2	WaSH Committee		4	Don't know	No	Yes	Area mechanic		No	Yes	Not applicable	90	1095	1									Ghana_6_GUSG_MNTG01	4mga47p	0	0	10.056	-0.105501	5986863
31-07-2014 14:02:54 UTC	1	1	1	1	10.0647	-0.109387	2014-07-31	GUSG	MNTG01	220	5	3	No	0	Buried	Yes	Yes	2	WaSH Committee		4	Don't know	No	Yes	Area mechanic		No	Yes	Not applicable	90	1095	1									Ghana_6_GUSG_MNTG01	4mga47p	0	0	10.0559	-0.105428	5986916	5986917
31-07-2014 14:02:54 UTC	0		1	1	10.0647	-0.109387	2014-07-31	GUSG	MNTG01	220	5	3	No	0	Buried	Yes	Yes	2	WaSH Committee		4	Don't know	No	Yes	Area mechanic		No	Yes	Not applicable	90	1095	1									Ghana_6_GUSG_MNTG01	4mga47p	0		10.0605	-0.105831
20-08-2014 09:16:33 UTC	1	1	1	1	9.76849	-0.277276	2014-08-20	GUSG	MZUG01	3000	6	6	No	0	Buried	Yes	Yes	4	WaSH Committee			Yes	No	Yes	Private maintenance person		No	Yes	No	21		7	1					400	888	888	Ghana_6_GUSG_MZUG01	4hjwhjo	0	0	9.76786	-0.276743	5986533
20-08-2014 09:16:33 UTC	1		1	1	9.76849	-0.277276	2014-08-20	GUSG	MZUG01	3000	6	6	No	0	Buried	Yes	Yes	4	WaSH Committee			Yes	No	Yes	Private maintenance person		No	Yes	No	21		7	1					400	888	888	Ghana_6_GUSG_MZUG01	4hjwhjo	0	100	9.76339	-0.283003	5957520
20-08-2014 09:16:33 UTC	1	1	1	1	9.76849	-0.277276	2014-08-20	GUSG	MZUG01	3000	6	6	No	0	Buried	Yes	Yes	4	WaSH Committee			Yes	No	Yes	Private maintenance person		No	Yes	No	21		7	1					400	888	888	Ghana_6_GUSG_MZUG01	4hjwhjo	0	0	9.76855	-0.277262	5957517	5986532
20-08-2014 09:16:33 UTC	1	1	1	1	9.76849	-0.277276	2014-08-20	GUSG	MZUG01	3000	6	6	No	0	Buried	Yes	Yes	4	WaSH Committee			Yes	No	Yes	Private maintenance person		No	Yes	No	21		7	1					400	888	888	Ghana_6_GUSG_MZUG01	4hjwhjo	0	0	9.76857	-0.278855	5957538
20-08-2014 09:16:33 UTC	1	1	1	1	9.76849	-0.277276	2014-08-20	GUSG	MZUG01	3000	6	6	No	0	Buried	Yes	Yes	4	WaSH Committee			Yes	No	Yes	Private maintenance person		No	Yes	No	21		7	1					400	888	888	Ghana_6_GUSG_MZUG01	4hjwhjo	0	0	9.76819	-0.278242	5986528
21-08-2014 08:01:18 UTC	1	1	0	1	9.70915	-0.314752	2014-08-21	GUSG	NAGN01	150	2	2	No	40	Buried	No	Yes	2	WaSH Committee		4	Yes	Yes	Yes	NGO or development organization		Yes	Yes	No	60	730	2	7		monthly		0.0166667		140	888	Ghana_6_GUSG_NAGN01	4gkkmsr	0	3.4	9.70671	-0.314075	5986954		5986956
10-09-2014 12:21:28 UTC	1	1		1	10.0321	-0.0985737	2014-09-10	GUSG	NAKL01	110	2	2	No	0	Buried	Yes	Yes	2	WaSH Committee		3	Yes	No	Yes	NGO or development organization		Yes	Yes		30	2190	7	7		yearly			500	0	0	Ghana_6_GUSG_NAKL01	glacv5	0	100	10.036	-0.0986111	5957644
20-08-2014 10:58:37 UTC	1		0	1	9.94604	-0.127099	2014-08-20	GUSG	NATL01	240	2	2	No	0	Buried	Yes	Yes	1	WaSH Committee		3	Yes	No	Yes	Private maintenance person		No	Yes	No	30	2190							52	0	0	Ghana_6_GUSG_NATL01	4khlyue	0	100	9.94584	-0.126914	5986712
20-08-2014 10:58:37 UTC	1		0	1	9.94604	-0.127099	2014-08-20	GUSG	NATL01	240	2	2	No	0	Buried	Yes	Yes	1	WaSH Committee		3	Yes	No	Yes	Private maintenance person		No	Yes	No	30	2190							52	0	0	Ghana_6_GUSG_NATL01	4khlyue	0	100	9.94586	-0.126899	5986713
05-08-2014 11:18:25 UTC	1		1	1	10.0973	-0.0540417	2014-08-05	GUSG	NCHM01	388	3	3	No	0	Buried	Yes	Yes	3	WaSH Committee			Don't know	No	Don't know	Don't Know		No	Yes	No	90								888	70	0	Ghana_6_GUSG_NCHM01	gp645o	0	100	10.0955	-0.0552604	5986825		5986814
05-09-2014 09:55:49 UTC	0	0	1	1	10.0725	-0.0850781	2014-09-05	GUSG	NHUG01	1000	5	2	No	2	Buried	No	Yes	4	WaSH Committee		6	No	No	Yes	District/Local government		No	Yes	No	90	1825	2						45	80	0	Ghana_6_GUSG_NHUG01	gnou6q	1		10.0668	-0.0799705
05-09-2014 09:55:49 UTC	0	0	1	1	10.0725	-0.0850781	2014-09-05	GUSG	NHUG01	1000	5	2	No	2	Buried	No	Yes	4	WaSH Committee		6	No	No	Yes	District/Local government		No	Yes	No	90	1825	2						45	80	0	Ghana_6_GUSG_NHUG01	gnou6q	1		10.0625	-0.085128
05-09-2014 09:55:49 UTC	1		1	1	10.0725	-0.0850781	2014-09-05	GUSG	NHUG01	1000	5	2	No	2	Buried	No	Yes	4	WaSH Committee		6	No	No	Yes	District/Local government		No	Yes	No	90	1825	2						45	80	0	Ghana_6_GUSG_NHUG01	gnou6q	1	100	10.0752	-0.0820122	5957616		5957604
05-09-2014 09:55:49 UTC	1		1	1	10.0725	-0.0850781	2014-09-05	GUSG	NHUG01	1000	5	2	No	2	Buried	No	Yes	4	WaSH Committee		6	No	No	Yes	District/Local government		No	Yes	No	90	1825	2						45	80	0	Ghana_6_GUSG_NHUG01	gnou6q	1	100	10.0669	-0.0799731	5957615
13-08-2014 08:34:11 UTC	0		0	1	9.8775	-0.309483	2014-08-13	GUSG	NKNG01	1500	6	5	No	1	Buried	No	Yes	5	WaSH Committee		7	Yes	Yes	Yes	Area mechanic		No	No	No	730	4015	3	3						134	888	Ghana_6_GUSG_NKNG01	4jct65y	0		9.86623	-0.299098
13-08-2014 08:34:11 UTC	1	1	0	1	9.8775	-0.309483	2014-08-13	GUSG	NKNG01	1500	6	5	No	1	Buried	No	Yes	5	WaSH Committee		7	Yes	Yes	Yes	Area mechanic		No	No	No	730	4015	3	3						134	888	Ghana_6_GUSG_NKNG01	4jct65y	0	100	9.87019	-0.295509	5986797		5986955
13-08-2014 08:34:11 UTC	1		0	1	9.8775	-0.309483	2014-08-13	GUSG	NKNG01	1500	6	5	No	1	Buried	No	Yes	5	WaSH Committee		7	Yes	Yes	Yes	Area mechanic		No	No	No	730	4015	3	3						134	888	Ghana_6_GUSG_NKNG01	4jct65y	0	100	9.87029	-0.295355	5986843
13-08-2014 08:34:11 UTC	1		0	1	9.8775	-0.309483	2014-08-13	GUSG	NKNG01	1500	6	5	No	1	Buried	No	Yes	5	WaSH Committee		7	Yes	Yes	Yes	Area mechanic		No	No	No	730	4015	3	3						134	888	Ghana_6_GUSG_NKNG01	4jct65y	0	100	9.87359	-0.300062	5986803
13-08-2014 08:34:11 UTC	0	0	0	1	9.8775	-0.309483	2014-08-13	GUSG	NKNG01	1500	6	5	No	1	Buried	No	Yes	5	WaSH Committee		7	Yes	Yes	Yes	Area mechanic		No	No	No	730	4015	3	3						134	888	Ghana_6_GUSG_NKNG01	4jct65y	0		9.87033	-0.295337
13-08-2014 08:34:11 UTC	1	1	0	1	9.8775	-0.309483	2014-08-13	GUSG	NKNG01	1500	6	5	No	1	Buried	No	Yes	5	WaSH Committee		7	Yes	Yes	Yes	Area mechanic		No	No	No	730	4015	3	3						134	888	Ghana_6_GUSG_NKNG01	4jct65y	0	0	9.87739	-0.308779	5986802
19-08-2014 14:34:07 UTC	1	1	0	1	10.0572	-0.214694	2014-08-19	GUSG	NLGU01	888	4	3	No	888	Thrown into garbage bin or pile	Yes	Yes	2	WaSH Committee		1	Yes	Yes	Yes	Don't Know		Yes	Yes	No	90	1825	3			yearly						Ghana_6_GUSG_NLGU01	4mbsyk2	0	32.6	10.0582	-0.211308	5986851
19-08-2014 14:34:07 UTC	0	0	0	1	10.0572	-0.214694	2014-08-19	GUSG	NLGU01	888	4	3	No	888	Thrown into garbage bin or pile	Yes	Yes	2	WaSH Committee		1	Yes	Yes	Yes	Don't Know		Yes	Yes	No	90	1825	3			yearly						Ghana_6_GUSG_NLGU01	4mbsyk2	0		10.0568	-0.2115
06-08-2014 12:54:30 UTC	1	1	0	1	10.2031	0.00215636	2014-08-06	GUSG	NMOB01	512	2	2	No	0	Buried	No	Yes	2	WaSH Committee		4	No	No	Yes	Private maintenance person		No	No	No	30	4015	1	3								Ghana_6_GUSG_NMOB01	1oqvbx	0	0	10.2051	0.0109793	5986853
08-09-2014 15:14:26 UTC	1	1	1	1	10.067	-0.0410075	2014-09-08	GUSG	NYGL01	170	2	2	No	0	Thrown into garbage bin or pile	Yes	Yes	2	No one						NGO or development organization		No	No	Not applicable	30											Ghana_6_GUSG_NYGL01	gnd4ju	0		10.067	-0.0410409	5957579	5957581
24-09-2014 10:36:17 UTC	1	1	1	1	9.92165	-0.301608	2014-09-24	GUSG	NYSN01	585	2	2	No	2	Buried	No	Yes	2	WaSH Committee		11	Yes	Yes	Yes	Private maintenance person		No	Yes	Yes	90	5475	2	2								Ghana_6_GUSG_NYSN01	4k33ggo	0	0	9.91954	-0.297186	5957766	5957765
04-08-2014 10:31:47 UTC	0	0	0	1	10.0041	-0.143814	2014-08-04	GUSG	PUMM01	650	3	1	No	0	Buried	Yes	Yes	3	WaSH Committee		4	Yes	No	Yes	Private maintenance person		No	No	No	14	3650	14	1						0	100	Ghana_6_GUSG_PUMM01	4lg7gxq	0		10.0015	-0.143081
04-08-2014 10:31:47 UTC	0	0	0	1	10.0041	-0.143814	2014-08-04	GUSG	PUMM01	650	3	1	No	0	Buried	Yes	Yes	3	WaSH Committee		4	Yes	No	Yes	Private maintenance person		No	No	No	14	3650	14	1						0	100	Ghana_6_GUSG_PUMM01	4lg7gxq	0		10.0015	-0.143409
01-08-2014 11:01:28 UTC	1	1	0	1	10.1581	-0.139946	2014-08-01	GUSG	SLNW01	650	3	2	No	0	Buried	No	Yes	2	WaSH Committee		4	Yes	Yes	Yes	Not applicable		No	No	No	60	730										Ghana_6_GUSG_SLNW01	4nzw0cn	1	2.6	10.1687	-0.129582	5986601
12-08-2014 09:37:59 UTC	1	1	0	1	9.71978	-0.236544	2014-08-12	GUSG	TDPY01	600	3	3	No	4	Buried	Yes	Yes	2	WaSH Committee		2	Yes	Yes	Yes	Private maintenance person		No	Yes	No	30		25	1								Ghana_6_GUSG_TDPY01	4gqwgct	0	48.3	9.71952	-0.236159	5986950
08-08-2014 13:40:13 UTC	1	1	0	1	10.1303	-0.101797	2014-08-08	GUSG	TOOG01	326	5	5	No	22	Buried	Yes	Yes	5	WaSH Committee		4	Yes	Yes	Yes	NGO or development organization		Yes	Yes	No	10	1460	2	4		yearly			888	140	60	Ghana_6_GUSG_TOOG01	4njbxq1	0	0	10.1308	-0.106079	5986529	5986534
08-08-2014 13:40:13 UTC	1	1	0	1	10.1303	-0.101797	2014-08-08	GUSG	TOOG01	326	5	5	No	22	Buried	Yes	Yes	5	WaSH Committee		4	Yes	Yes	Yes	NGO or development organization		Yes	Yes	No	10	1460	2	4		yearly			888	140	60	Ghana_6_GUSG_TOOG01	4njbxq1	0	0	10.1305	-0.101824	5986711
08-08-2014 13:40:13 UTC	0		0	1	10.1303	-0.101797	2014-08-08	GUSG	TOOG01	326	5	5	No	22	Buried	Yes	Yes	5	WaSH Committee		4	Yes	Yes	Yes	NGO or development organization		Yes	Yes	No	10	1460	2	4		yearly			888	140	60	Ghana_6_GUSG_TOOG01	4njbxq1	0		10.1284	-0.108754
08-08-2014 13:40:13 UTC	0		0	1	10.1303	-0.101797	2014-08-08	GUSG	TOOG01	326	5	5	No	22	Buried	Yes	Yes	5	WaSH Committee		4	Yes	Yes	Yes	NGO or development organization		Yes	Yes	No	10	1460	2	4		yearly			888	140	60	Ghana_6_GUSG_TOOG01	4njbxq1	0		10.1266	-0.107411
17-09-2014 08:46:03 UTC	1	1	0	1	10.1775	0.00433699	2014-09-17	GUSG	TUSS01	400	2	2	No	0	Buried	Yes	Yes	2	WaSH Committee		3	Yes	No	Yes	Area mechanic		No	No	No	365	2555	7	1						0	0	Ghana_6_GUSG_TUSS01	1ole4j	0	1.5	10.1707	0.00365238	5957680
03-09-2014 09:56:59 UTC	1	1	1	1	9.98595	-0.089064	2014-09-03	GUSG	WAWU01	298	2	1	No	1	Buried	Yes	Yes	2	WaSH Committee		2	Yes	No	Yes	Area mechanic		Yes	Yes	No	21	4380	730	1		yearly						Ghana_6_GUSG_WAWU01	gijdiq	0	0	9.98664	-0.0889202	5957593		5957592
07-10-2014 15:50:42 UTC	1	1	1	1	9.88193	-0.0274626	2014-10-07	GUSG	WLYN01	240	2	2	No	0	Thrown into garbage bin or pile|Buried	Yes	Yes	2	WaSH Committee		4	Not applicable	Yes	Not applicable	NGO or development organization		No	No	No	90	1825										Ghana_6_GUSG_WLYN01	gcce1e	0	13.6	9.88625	-0.0243429	5980510
11-09-2014 16:41:36 UTC	1		0	1	9.93963	-0.209188	2014-09-11	GUSG	YBRG01	400	3	3	No	5	the children defecate and put big stones on it.	No	Yes	1	WaSH Committee		5	Yes	Yes	Yes	Private maintenance person		Yes	Yes	No	21	4380	1	1	0.2	Every time they fetch			320	340	777	Ghana_6_GUSG_YBRG01	4kdst7f	0	13.6	9.93964	-0.208937	5957635		5957636
17-09-2014 15:36:18 UTC	1		1	1	9.69704	-0.463982	2014-09-17	GUSG	YGDK01	95	3	3	No	0	Buried	No	Yes	1	WaSH Committee		2	Yes	Yes	Yes	NGO or development organization		No	Yes	No	365	1095	1	2					50			Ghana_6_GUSG_YGDK01	4gdd3tb	0	100	9.71409	-0.473858	5957867
17-09-2014 15:36:18 UTC	1	1	1	1	9.69704	-0.463982	2014-09-17	GUSG	YGDK01	95	3	3	No	0	Buried	No	Yes	1	WaSH Committee		2	Yes	Yes	Yes	NGO or development organization		No	Yes	No	365	1095	1	2					50			Ghana_6_GUSG_YGDK01	4gdd3tb	0	100	9.70356	-0.47325	5957838
12-08-2014 12:12:40 UTC	1		1	1	9.82513	-0.183222	2014-08-12	GUSG	YISH01	3000	3	3	No	6	Buried	No	Yes	3	WaSH Committee		2	Yes	No	Yes	Private maintenance person		No	Yes	No	2	3650	1	1					20	300	500	Ghana_6_GUSG_YISH01	4ihmgiw	0	100	9.82628	-0.18617	5986791
12-08-2014 12:12:40 UTC	1		1	1	9.82513	-0.183222	2014-08-12	GUSG	YISH01	3000	3	3	No	6	Buried	No	Yes	3	WaSH Committee		2	Yes	No	Yes	Private maintenance person		No	Yes	No	2	3650	1	1					20	300	500	Ghana_6_GUSG_YISH01	4ihmgiw	0	100	9.82561	-0.183742	5980543
12-08-2014 12:12:40 UTC	1	1	1	1	9.82513	-0.183222	2014-08-12	GUSG	YISH01	3000	3	3	No	6	Buried	No	Yes	3	WaSH Committee		2	Yes	No	Yes	Private maintenance person		No	Yes	No	2	3650	1	1					20	300	500	Ghana_6_GUSG_YISH01	4ihmgiw	0	0	9.82816	-0.182717	5980539
12-08-2014 12:12:40 UTC	1		1	1	9.82513	-0.183222	2014-08-12	GUSG	YISH01	3000	3	3	No	6	Buried	No	Yes	3	WaSH Committee		2	Yes	No	Yes	Private maintenance person		No	Yes	No	2	3650	1	1					20	300	500	Ghana_6_GUSG_YISH01	4ihmgiw	0	100	9.82501	-0.183047	5986965	5986792
12-08-2014 12:12:40 UTC	1	1	1	1	9.82513	-0.183222	2014-08-12	GUSG	YISH01	3000	3	3	No	6	Buried	No	Yes	3	WaSH Committee		2	Yes	No	Yes	Private maintenance person		No	Yes	No	2	3650	1	1					20	300	500	Ghana_6_GUSG_YISH01	4ihmgiw	0	0	9.82562	-0.183748	5980541	5980542
09-09-2014 12:14:21 UTC	1		0	1	9.96288	-0.140311	2014-09-09	GUSG	ZNTL01	670	4	4	No	2	Buried	Yes	Yes	4	WaSH Committee		3	Yes	Yes	Yes	Area mechanic		Yes	Yes	No	14	5475	1			monthly		0.0666667		350	290	Ghana_6_GUSG_ZNTL01	4krn4hn	0	0	9.96668	-0.139196	5957597
09-09-2014 12:14:21 UTC	1	1	0	1	9.96288	-0.140311	2014-09-09	GUSG	ZNTL01	670	4	4	No	2	Buried	Yes	Yes	4	WaSH Committee		3	Yes	Yes	Yes	Area mechanic		Yes	Yes	No	14	5475	1			monthly		0.0666667		350	290	Ghana_6_GUSG_ZNTL01	4krn4hn	0	0	9.95853	-0.140947	5957600		5957601
09-09-2014 12:14:21 UTC	1	1	0	1	9.96288	-0.140311	2014-09-09	GUSG	ZNTL01	670	4	4	No	2	Buried	Yes	Yes	4	WaSH Committee		3	Yes	Yes	Yes	Area mechanic		Yes	Yes	No	14	5475	1			monthly		0.0666667		350	290	Ghana_6_GUSG_ZNTL01	4krn4hn	0	0	9.95831	-0.140943	5957595
15-09-2014 11:10:14 UTC	1		1	1	9.91935	-0.326485	2014-09-15	GUSG	ZOGU01	250	4	3	No	3	Buried	No	Yes	4	WaSH Committee		4	Yes	Yes	Don't know	Area mechanic		No	No	No		3650	14	7								Ghana_6_GUSG_ZOGU01	4k1q5yo	1	1.1	9.92047	-0.321644	5957649
15-09-2014 11:10:14 UTC	1	1	1	1	9.91935	-0.326485	2014-09-15	GUSG	ZOGU01	250	4	3	No	3	Buried	No	Yes	4	WaSH Committee		4	Yes	Yes	Don't know	Area mechanic		No	No	No		3650	14	7								Ghana_6_GUSG_ZOGU01	4k1q5yo	1	0	9.92066	-0.321738	5957713		5957712
15-09-2014 11:10:14 UTC	1		1	1	9.91935	-0.326485	2014-09-15	GUSG	ZOGU01	250	4	3	No	3	Buried	No	Yes	4	WaSH Committee		4	Yes	Yes	Don't know	Area mechanic		No	No	No		3650	14	7								Ghana_6_GUSG_ZOGU01	4k1q5yo	1	100	9.91963	-0.333619	5957608
08-08-2014 13:40:09 UTC	1	1	1	1	10.0864	-0.136043	2014-08-08	GUSG	ZOYL01	300	2	2	No	0	Left in the open	Yes	Yes	2	Not applicable						NGO or development organization		No	No	No	90											Ghana_6_GUSG_ZOYL01	4mt65o0	0	0	10.0858	-0.136879	5986818
25-09-2014 10:16:23 UTC	1		1	1	9.77345	-0.288149	2014-09-25	GUSG	ZRYP01	1521	6	6	No	3	Buried	No	Yes	6	WaSH Committee		9	Yes	Yes	Yes	Area mechanic		Yes	No	Yes	7	2190	0	1		when the system breaks				200	200	Ghana_6_GUSG_ZRYP01	4hmussh	0	100	9.80106	-0.36875	5957786
25-09-2014 10:16:23 UTC	1	1	1	1	9.77345	-0.288149	2014-09-25	GUSG	ZRYP01	1521	6	6	No	3	Buried	No	Yes	6	WaSH Committee		9	Yes	Yes	Yes	Area mechanic		Yes	No	Yes	7	2190	0	1		when the system breaks				200	200	Ghana_6_GUSG_ZRYP01	4hmussh	0	0	9.79344	-0.360462	5957788
25-09-2014 10:16:23 UTC	1	1	1	1	9.77345	-0.288149	2014-09-25	GUSG	ZRYP01	1521	6	6	No	3	Buried	No	Yes	6	WaSH Committee		9	Yes	Yes	Yes	Area mechanic		Yes	No	Yes	7	2190	0	1		when the system breaks				200	200	Ghana_6_GUSG_ZRYP01	4hmussh	0	0	9.79805	-0.360419	5957790
25-09-2014 10:16:23 UTC	1	1	1	1	9.77345	-0.288149	2014-09-25	GUSG	ZRYP01	1521	6	6	No	3	Buried	No	Yes	6	WaSH Committee		9	Yes	Yes	Yes	Area mechanic		Yes	No	Yes	7	2190	0	1		when the system breaks				200	200	Ghana_6_GUSG_ZRYP01	4hmussh	0	0	9.79531	-0.357097	5957789
25-09-2014 10:16:23 UTC	1	1	1	1	9.77345	-0.288149	2014-09-25	GUSG	ZRYP01	1521	6	6	No	3	Buried	No	Yes	6	WaSH Committee		9	Yes	Yes	Yes	Area mechanic		Yes	No	Yes	7	2190	0	1		when the system breaks				200	200	Ghana_6_GUSG_ZRYP01	4hmussh	0	0	9.79341	-0.360342	5957791		5957785
04-08-2014 10:49:42 UTC	1	1	1	1	9.7848	-0.314784	2014-08-04	GUSG	ZZOR01	560	6	4	No	3	Buried	No	Yes	4	WaSH Committee		4	Yes	Yes	Yes	Private maintenance person		Yes	Yes	No	30	1825	1	7	0.05	Every time they fetch				300	888	Ghana_6_GUSG_ZZOR01	4htmaff	0	0	9.78217	-0.312934	5986766	5986765
04-08-2014 10:49:42 UTC	1	1	1	1	9.7848	-0.314784	2014-08-04	GUSG	ZZOR01	560	6	4	No	3	Buried	No	Yes	4	WaSH Committee		4	Yes	Yes	Yes	Private maintenance person		Yes	Yes	No	30	1825	1	7	0.05	Every time they fetch				300	888	Ghana_6_GUSG_ZZOR01	4htmaff	0	100	9.78986	-0.315745	5986773
04-08-2014 10:49:42 UTC	0		1	1	9.7848	-0.314784	2014-08-04	GUSG	ZZOR01	560	6	4	No	3	Buried	No	Yes	4	WaSH Committee		4	Yes	Yes	Yes	Private maintenance person		Yes	Yes	No	30	1825	1	7	0.05	Every time they fetch				300	888	Ghana_6_GUSG_ZZOR01	4htmaff	0		9.78407	-0.312563
04-08-2014 10:49:42 UTC	0		1	1	9.7848	-0.314784	2014-08-04	GUSG	ZZOR01	560	6	4	No	3	Buried	No	Yes	4	WaSH Committee		4	Yes	Yes	Yes	Private maintenance person		Yes	Yes	No	30	1825	1	7	0.05	Every time they fetch				300	888	Ghana_6_GUSG_ZZOR01	4htmaff	0		9.78401	-0.312257
04-08-2014 10:49:42 UTC	1	1	1	1	9.7848	-0.314784	2014-08-04	GUSG	ZZOR01	560	6	4	No	3	Buried	No	Yes	4	WaSH Committee		4	Yes	Yes	Yes	Private maintenance person		Yes	Yes	No	30	1825	1	7	0.05	Every time they fetch				300	888	Ghana_6_GUSG_ZZOR01	4htmaff	0	100	9.78987	-0.315724	5986780
21-10-2014 11:17:11 UTC	0	0	0	1	9.89315	-0.72234	2014-10-21	KARG	BGRG01	3000	6	4	No	0	Thrown into garbage bin or pile	Yes	Yes	6	WaSH Committee		2	Yes	Yes	Yes	Area mechanic		Yes	Yes	No	120	2190	3	2	0.05	Every time they fetch			130	200	65	Ghana_6_KARG_BGRG01	4jm4h93	0		9.89413	-0.724396
21-10-2014 11:17:11 UTC	0	0	0	1	9.89315	-0.72234	2014-10-21	KARG	BGRG01	3000	6	4	No	0	Thrown into garbage bin or pile	Yes	Yes	6	WaSH Committee		2	Yes	Yes	Yes	Area mechanic		Yes	Yes	No	120	2190	3	2	0.05	Every time they fetch			130	200	65	Ghana_6_KARG_BGRG01	4jm4h93	0		9.89679	-0.710893
21-10-2014 11:17:11 UTC	1	1	0	1	9.89315	-0.72234	2014-10-21	KARG	BGRG01	3000	6	4	No	0	Thrown into garbage bin or pile	Yes	Yes	6	WaSH Committee		2	Yes	Yes	Yes	Area mechanic		Yes	Yes	No	120	2190	3	2	0.05	Every time they fetch			130	200	65	Ghana_6_KARG_BGRG01	4jm4h93	0	0	9.89679	-0.710895	6051266
06-11-2014 08:58:36 UTC	0	0	1	1	9.65866	-0.499388	2014-11-06	KARG	KPGM01	400	2	1	No	0	Buried	Yes	Yes	2	WaSH Committee			No	No	Yes	Private maintenance person		Yes	No	No	210		14	7		when the system breaks				120	115	Ghana_6_KARG_KPGM01	4fqihw1	0		9.66062	-0.504288
07-11-2014 09:13:57 UTC	1		1	1	10.1392	-0.416263	2014-11-07	KARG	KPUB01	2000	4	1	No	0	Buried	Yes	Yes	4	WaSH Committee			Yes	No	Yes	Private maintenance person		Yes	No	No	21		120	1		monthly		0.0666667		60	100	Ghana_6_KARG_KPUB01	4nolwki	0	100	10.1543	-0.417659	6051337	6051338
07-11-2014 09:13:57 UTC	0	0	1	1	10.1392	-0.416263	2014-11-07	KARG	KPUB01	2000	4	1	No	0	Buried	Yes	Yes	4	WaSH Committee			Yes	No	Yes	Private maintenance person		Yes	No	No	21		120	1		monthly		0.0666667		60	100	Ghana_6_KARG_KPUB01	4nolwki	0		10.14	-0.417207
07-11-2014 09:13:57 UTC	0	0	1	1	10.1392	-0.416263	2014-11-07	KARG	KPUB01	2000	4	1	No	0	Buried	Yes	Yes	4	WaSH Committee			Yes	No	Yes	Private maintenance person		Yes	No	No	21		120	1		monthly		0.0666667		60	100	Ghana_6_KARG_KPUB01	4nolwki	0		10.14	-0.417205
30-10-2014 09:55:57 UTC	1		1	1	9.93262	-0.435612	2014-10-30	KARG	KRDF01	2300	8	8	No	2	Buried	Yes	Yes	6	WaSH Committee		2	Yes	Yes	Yes	NGO or development organization		Yes	Yes	No	7	365	0	2	0.1	Every time they fetch						Ghana_6_KARG_KRDF01	4k9meac	0	0	9.92776	-0.42969	6051279
30-10-2014 09:55:57 UTC	1		1	1	9.93262	-0.435612	2014-10-30	KARG	KRDF01	2300	8	8	No	2	Buried	Yes	Yes	6	WaSH Committee		2	Yes	Yes	Yes	NGO or development organization		Yes	Yes	No	7	365	0	2	0.1	Every time they fetch						Ghana_6_KARG_KRDF01	4k9meac	0	100	9.92992	-0.428792	6051277
22-10-2014 09:56:12 UTC	1	1	0	1	9.86927	-0.468788	2014-10-22	KARG	MANK01	750	5	2	No	18	Buried	Yes	Yes	5	WaSH Committee		5	Yes	No	Yes	Area mechanic		Yes	No	No	270	3650	30	1		when the system breaks						Ghana_6_KARG_MANK01	4j7wt33	0	9.6	9.87126	-0.473498	6051283
22-10-2014 09:56:12 UTC	1		0	1	9.86927	-0.468788	2014-10-22	KARG	MANK01	750	5	2	No	18	Buried	Yes	Yes	5	WaSH Committee		5	Yes	No	Yes	Area mechanic		Yes	No	No	270	3650	30	1		when the system breaks						Ghana_6_KARG_MANK01	4j7wt33	0	100	9.86937	-0.470858	5980515
22-10-2014 09:56:12 UTC	1	1	0	1	9.86927	-0.468788	2014-10-22	KARG	MANK01	750	5	2	No	18	Buried	Yes	Yes	5	WaSH Committee		5	Yes	No	Yes	Area mechanic		Yes	No	No	270	3650	30	1		when the system breaks						Ghana_6_KARG_MANK01	4j7wt33	0	0	9.86938	-0.470873	6051293	5980522
27-10-2014 16:19:10 UTC	0	0	0	1	9.81519	-0.772191	2014-10-27	KARG	MLGN01	155	2	1	No	777	Buried	Yes	Yes	1	Not applicable						Not applicable		No	No	Not applicable	60											Ghana_6_KARG_MLGN01	4ibpjbd	0		9.81436	-0.772453
24-10-2014 10:15:57 UTC	1	1	0	1	9.97482	-0.440757	2014-10-24	KARG	NGKP01	650	4	4	No	40	Buried	Yes	Yes	4	WaSH Committee		2	Yes	Yes	Yes	Area mechanic		Yes	Yes	No	60	1460	1	0	0.1	Every time they fetch			300	50	10	Ghana_6_KARG_NGKP01	4kyqw1z	0	100	9.97642	-0.439241	6051267
24-10-2014 10:15:57 UTC	0	0	0	1	9.97482	-0.440757	2014-10-24	KARG	NGKP01	650	4	4	No	40	Buried	Yes	Yes	4	WaSH Committee		2	Yes	Yes	Yes	Area mechanic		Yes	Yes	No	60	1460	1	0	0.1	Every time they fetch			300	50	10	Ghana_6_KARG_NGKP01	4kyqw1z	0		9.97912	-0.440267
24-10-2014 10:15:57 UTC	1	1	0	1	9.97482	-0.440757	2014-10-24	KARG	NGKP01	650	4	4	No	40	Buried	Yes	Yes	4	WaSH Committee		2	Yes	Yes	Yes	Area mechanic		Yes	Yes	No	60	1460	1	0	0.1	Every time they fetch			300	50	10	Ghana_6_KARG_NGKP01	4kyqw1z	0	100	9.97353	-0.440281	5957704	5957735
21-10-2014 09:25:43 UTC	1	1	1	1	10.0687	-0.431142	2014-10-21	KARG	NTNY01	150	5	5	No	0	Buried	Yes	Yes	5	WaSH Committee		2	No	Yes	Yes	Private maintenance person		Yes	Yes	No	90	1825	7	6		monthly		0.0166667	70	15	300	Ghana_6_KARG_NTNY01	4mio4tz	0	100	10.0696	-0.431015	5957862
21-10-2014 09:25:43 UTC	1		1	1	10.0687	-0.431142	2014-10-21	KARG	NTNY01	150	5	5	No	0	Buried	Yes	Yes	5	WaSH Committee		2	No	Yes	Yes	Private maintenance person		Yes	Yes	No	90	1825	7	6		monthly		0.0166667	70	15	300	Ghana_6_KARG_NTNY01	4mio4tz	0	100	10.0693	-0.430604	5957846		5957849
21-10-2014 09:25:43 UTC	1		1	1	10.0687	-0.431142	2014-10-21	KARG	NTNY01	150	5	5	No	0	Buried	Yes	Yes	5	WaSH Committee		2	No	Yes	Yes	Private maintenance person		Yes	Yes	No	90	1825	7	6		monthly		0.0166667	70	15	300	Ghana_6_KARG_NTNY01	4mio4tz	0	100	10.0697	-0.430216	5957872
24-10-2014 09:12:17 UTC	0	0	0	1	9.88414	-0.619699	2014-10-24	KARG	NYNG01	1887	11	9	No	45	Buried	No	Yes	11	WaSH Committee		2	Yes	Yes	Yes	Area mechanic		Yes	Yes	No	30	1825	90	1		monthly		0.0333333	1500	260	60	Ghana_6_KARG_NYNG01	4jgrk0k	0		9.87863	-0.616815
24-10-2014 09:12:17 UTC	1		0	1	9.88414	-0.619699	2014-10-24	KARG	NYNG01	1887	11	9	No	45	Buried	No	Yes	11	WaSH Committee		2	Yes	Yes	Yes	Area mechanic		Yes	Yes	No	30	1825	90	1		monthly		0.0333333	1500	260	60	Ghana_6_KARG_NYNG01	4jgrk0k	0	0	9.88182	-0.621275	5957864
24-10-2014 09:12:17 UTC	1		0	1	9.88414	-0.619699	2014-10-24	KARG	NYNG01	1887	11	9	No	45	Buried	No	Yes	11	WaSH Committee		2	Yes	Yes	Yes	Area mechanic		Yes	Yes	No	30	1825	90	1		monthly		0.0333333	1500	260	60	Ghana_6_KARG_NYNG01	4jgrk0k	0	0	9.88336	-0.619706	5957848
24-10-2014 09:12:17 UTC	1		0	1	9.88414	-0.619699	2014-10-24	KARG	NYNG01	1887	11	9	No	45	Buried	No	Yes	11	WaSH Committee		2	Yes	Yes	Yes	Area mechanic		Yes	Yes	No	30	1825	90	1		monthly		0.0333333	1500	260	60	Ghana_6_KARG_NYNG01	4jgrk0k	0	1.5	9.8844	-0.621507	5957843
24-10-2014 09:12:17 UTC	0	0	0	1	9.88414	-0.619699	2014-10-24	KARG	NYNG01	1887	11	9	No	45	Buried	No	Yes	11	WaSH Committee		2	Yes	Yes	Yes	Area mechanic		Yes	Yes	No	30	1825	90	1		monthly		0.0333333	1500	260	60	Ghana_6_KARG_NYNG01	4jgrk0k	0		9.87859	-0.616783
24-10-2014 09:12:17 UTC	1		0	1	9.88414	-0.619699	2014-10-24	KARG	NYNG01	1887	11	9	No	45	Buried	No	Yes	11	WaSH Committee		2	Yes	Yes	Yes	Area mechanic		Yes	Yes	No	30	1825	90	1		monthly		0.0333333	1500	260	60	Ghana_6_KARG_NYNG01	4jgrk0k	0	100	9.8834	-0.622499	5957865
24-10-2014 09:12:17 UTC	1		0	1	9.88414	-0.619699	2014-10-24	KARG	NYNG01	1887	11	9	No	45	Buried	No	Yes	11	WaSH Committee		2	Yes	Yes	Yes	Area mechanic		Yes	Yes	No	30	1825	90	1		monthly		0.0333333	1500	260	60	Ghana_6_KARG_NYNG01	4jgrk0k	0	1.5	9.88232	-0.62352	5957845
24-10-2014 09:12:17 UTC	0		0	1	9.88414	-0.619699	2014-10-24	KARG	NYNG01	1887	11	9	No	45	Buried	No	Yes	11	WaSH Committee		2	Yes	Yes	Yes	Area mechanic		Yes	Yes	No	30	1825	90	1		monthly		0.0333333	1500	260	60	Ghana_6_KARG_NYNG01	4jgrk0k	0		9.88447	-0.620313
24-10-2014 09:12:17 UTC	1	1	0	1	9.88414	-0.619699	2014-10-24	KARG	NYNG01	1887	11	9	No	45	Buried	No	Yes	11	WaSH Committee		2	Yes	Yes	Yes	Area mechanic		Yes	Yes	No	30	1825	90	1		monthly		0.0333333	1500	260	60	Ghana_6_KARG_NYNG01	4jgrk0k	0	0	9.87851	-0.616563	5957839
24-10-2014 09:12:17 UTC	1	1	0	1	9.88414	-0.619699	2014-10-24	KARG	NYNG01	1887	11	9	No	45	Buried	No	Yes	11	WaSH Committee		2	Yes	Yes	Yes	Area mechanic		Yes	Yes	No	30	1825	90	1		monthly		0.0333333	1500	260	60	Ghana_6_KARG_NYNG01	4jgrk0k	0	0	9.87835	-0.616679	5957844	5957840
22-10-2014 16:18:12 UTC	0	0	1	1	9.96389	-0.637957	2014-10-22	KARG	PISH01	6500	14	9	No	888	Buried	No	Yes	14	WaSH Committee		3	Yes	Yes	Yes	Area mechanic		Yes	Yes	No	14	1460	1	1	0.1	Every time they fetch			2000			Ghana_6_KARG_PISH01	4ks8vnf	0		9.9695	-0.655948
22-10-2014 16:18:12 UTC	0		1	1	9.96389	-0.637957	2014-10-22	KARG	PISH01	6500	14	9	No	888	Buried	No	Yes	14	WaSH Committee		3	Yes	Yes	Yes	Area mechanic		Yes	Yes	No	14	1460	1	1	0.1	Every time they fetch			2000			Ghana_6_KARG_PISH01	4ks8vnf	0		9.96461	-0.642299
22-10-2014 16:18:12 UTC	1		1	1	9.96389	-0.637957	2014-10-22	KARG	PISH01	6500	14	9	No	888	Buried	No	Yes	14	WaSH Committee		3	Yes	Yes	Yes	Area mechanic		Yes	Yes	No	14	1460	1	1	0.1	Every time they fetch			2000			Ghana_6_KARG_PISH01	4ks8vnf	0		9.96035	-0.630969	5957841
22-10-2014 16:18:12 UTC	0	0	1	1	9.96389	-0.637957	2014-10-22	KARG	PISH01	6500	14	9	No	888	Buried	No	Yes	14	WaSH Committee		3	Yes	Yes	Yes	Area mechanic		Yes	Yes	No	14	1460	1	1	0.1	Every time they fetch			2000			Ghana_6_KARG_PISH01	4ks8vnf	0		9.97296	-0.654979
22-10-2014 16:18:12 UTC	0		1	1	9.96389	-0.637957	2014-10-22	KARG	PISH01	6500	14	9	No	888	Buried	No	Yes	14	WaSH Committee		3	Yes	Yes	Yes	Area mechanic		Yes	Yes	No	14	1460	1	1	0.1	Every time they fetch			2000			Ghana_6_KARG_PISH01	4ks8vnf	0		9.96256	-0.638103
22-10-2014 16:18:12 UTC	1		1	1	9.96389	-0.637957	2014-10-22	KARG	PISH01	6500	14	9	No	888	Buried	No	Yes	14	WaSH Committee		3	Yes	Yes	Yes	Area mechanic		Yes	Yes	No	14	1460	1	1	0.1	Every time they fetch			2000			Ghana_6_KARG_PISH01	4ks8vnf	0	0	9.96496	-0.640332	5957686
22-10-2014 16:18:12 UTC	1	1	1	1	9.96389	-0.637957	2014-10-22	KARG	PISH01	6500	14	9	No	888	Buried	No	Yes	14	WaSH Committee		3	Yes	Yes	Yes	Area mechanic		Yes	Yes	No	14	1460	1	1	0.1	Every time they fetch			2000			Ghana_6_KARG_PISH01	4ks8vnf	0	100	9.96923	-0.656087	5957683
22-10-2014 16:18:12 UTC	0	0	1	1	9.96389	-0.637957	2014-10-22	KARG	PISH01	6500	14	9	No	888	Buried	No	Yes	14	WaSH Committee		3	Yes	Yes	Yes	Area mechanic		Yes	Yes	No	14	1460	1	1	0.1	Every time they fetch			2000			Ghana_6_KARG_PISH01	4ks8vnf	0		9.95424	-0.639905
22-10-2014 16:18:12 UTC	1		1	1	9.96389	-0.637957	2014-10-22	KARG	PISH01	6500	14	9	No	888	Buried	No	Yes	14	WaSH Committee		3	Yes	Yes	Yes	Area mechanic		Yes	Yes	No	14	1460	1	1	0.1	Every time they fetch			2000			Ghana_6_KARG_PISH01	4ks8vnf	0		9.95916	-0.632117	5957681	5957682
22-10-2014 16:18:12 UTC	0		1	1	9.96389	-0.637957	2014-10-22	KARG	PISH01	6500	14	9	No	888	Buried	No	Yes	14	WaSH Committee		3	Yes	Yes	Yes	Area mechanic		Yes	Yes	No	14	1460	1	1	0.1	Every time they fetch			2000			Ghana_6_KARG_PISH01	4ks8vnf	0		9.96285	-0.640863
22-10-2014 16:18:12 UTC	0		1	1	9.96389	-0.637957	2014-10-22	KARG	PISH01	6500	14	9	No	888	Buried	No	Yes	14	WaSH Committee		3	Yes	Yes	Yes	Area mechanic		Yes	Yes	No	14	1460	1	1	0.1	Every time they fetch			2000			Ghana_6_KARG_PISH01	4ks8vnf	0		9.96698	-0.644744
22-10-2014 16:18:12 UTC	0	0	1	1	9.96389	-0.637957	2014-10-22	KARG	PISH01	6500	14	9	No	888	Buried	No	Yes	14	WaSH Committee		3	Yes	Yes	Yes	Area mechanic		Yes	Yes	No	14	1460	1	1	0.1	Every time they fetch			2000			Ghana_6_KARG_PISH01	4ks8vnf	0		9.97054	-0.655596
22-10-2014 16:18:12 UTC	0	0	1	1	9.96389	-0.637957	2014-10-22	KARG	PISH01	6500	14	9	No	888	Buried	No	Yes	14	WaSH Committee		3	Yes	Yes	Yes	Area mechanic		Yes	Yes	No	14	1460	1	1	0.1	Every time they fetch			2000			Ghana_6_KARG_PISH01	4ks8vnf	0		9.97294	-0.655001
22-10-2014 16:18:12 UTC	1		1	1	9.96389	-0.637957	2014-10-22	KARG	PISH01	6500	14	9	No	888	Buried	No	Yes	14	WaSH Committee		3	Yes	Yes	Yes	Area mechanic		Yes	Yes	No	14	1460	1	1	0.1	Every time they fetch			2000			Ghana_6_KARG_PISH01	4ks8vnf	0	13.6	9.96456	-0.639045	6051272
22-10-2014 16:18:12 UTC	1		1	1	9.96389	-0.637957	2014-10-22	KARG	PISH01	6500	14	9	No	888	Buried	No	Yes	14	WaSH Committee		3	Yes	Yes	Yes	Area mechanic		Yes	Yes	No	14	1460	1	1	0.1	Every time they fetch			2000			Ghana_6_KARG_PISH01	4ks8vnf	0	1.2	9.9638	-0.637942	5957684
27-10-2014 15:31:44 UTC	0	0	1	1	9.8464	-0.713565	2014-10-27	KARG	ZANK01		3	3	No	0	Thrown into garbage bin or pile	No	Yes	3	WaSH Committee		2	Yes	No	Yes	Private maintenance person		Yes	Yes	No	1	6570	7	2	0.1	Every time they fetch			100	500	500	Ghana_6_KARG_ZANK01	4iuaodb	0		9.84337	-0.714996
27-10-2014 15:31:44 UTC	1	1	1	1	9.8464	-0.713565	2014-10-27	KARG	ZANK01		3	3	No	0	Thrown into garbage bin or pile	No	Yes	3	WaSH Committee		2	Yes	No	Yes	Private maintenance person		Yes	Yes	No	1	6570	7	2	0.1	Every time they fetch			100	500	500	Ghana_6_KARG_ZANK01	4iuaodb	0	0	9.84348	-0.71499	5957886
23-06-2014 10:29:44 UTC	1		1	1	9.60274	-0.863488	2014-06-23	SAVL	BHNY01	600	3	3	No	12	Buried	Yes	Yes	3	WaSH Committee		2	Don't know	No	Not applicable	Don't Know		No	No	No	365	1095	777							0	0	Ghana_6_SAVL_BHNY01	4et889m	0	48.3	9.60329	-0.856149	5986551
04-06-2014 09:36:13 UTC	1	1	1	1	9.61164	-0.788724	2014-06-04	SAVL	BTGL01	600	5	2	No	0	Buried	No	Yes	2	WaSH Committee		2	Yes	Yes	Yes	Private maintenance person		No	No	No	120	730	30	1						34	70	Ghana_6_SAVL_BTGL01	4eyiyz3	0	0	9.60271	-0.788757	5861391
04-06-2014 09:36:13 UTC	1	1	1	1	9.61164	-0.788724	2014-06-04	SAVL	BTGL01	600	5	2	No	0	Buried	No	Yes	2	WaSH Committee		2	Yes	Yes	Yes	Private maintenance person		No	No	No	120	730	30	1						34	70	Ghana_6_SAVL_BTGL01	4eyiyz3	0	0	9.61167	-0.788723	5861497		5861439
04-06-2014 09:36:13 UTC	0		1	1	9.61164	-0.788724	2014-06-04	SAVL	BTGL01	600	5	2	No	0	Buried	No	Yes	2	WaSH Committee		2	Yes	Yes	Yes	Private maintenance person		No	No	No	120	730	30	1						34	70	Ghana_6_SAVL_BTGL01	4eyiyz3	0		9.61098	-0.78505
04-06-2014 09:36:13 UTC	0		1	1	9.61164	-0.788724	2014-06-04	SAVL	BTGL01	600	5	2	No	0	Buried	No	Yes	2	WaSH Committee		2	Yes	Yes	Yes	Private maintenance person		No	No	No	120	730	30	1						34	70	Ghana_6_SAVL_BTGL01	4eyiyz3	0		9.6109	-0.78459
24-06-2014 09:08:37 UTC	1		0	1	9.64315	-0.750498	2014-06-24	SAVL	CHKP01	700	3	1	No	17	Buried	No	Yes	3	WaSH Committee		3	Yes	Yes	Yes	NGO or development organization		Yes	No	No	14	1095	14	2		monthly		0.0333333		45	30	Ghana_6_SAVL_CHKP01	4fhaby8	0	100	9.63928	-0.748435	5986554
24-06-2014 09:08:37 UTC	1	1	0	1	9.64315	-0.750498	2014-06-24	SAVL	CHKP01	700	3	1	No	17	Buried	No	Yes	3	WaSH Committee		3	Yes	Yes	Yes	NGO or development organization		Yes	No	No	14	1095	14	2		monthly		0.0333333		45	30	Ghana_6_SAVL_CHKP01	4fhaby8	0	100	9.63966	-0.74561	6051135	6051113
09-06-2014 10:11:28 UTC	1		1	1	9.64616	-0.807316	2014-06-09	SAVL	CHYL01	18	3	3	No	0	Buried	No	Yes	3	WaSH Committee		2	Yes	Yes	Not applicable	NGO or development organization		No	No	Not applicable	14	1										Ghana_6_SAVL_CHYL01	4fj2ux5	0	100	9.63941	-0.805862	6051096
09-06-2014 10:11:28 UTC	1		1	1	9.64616	-0.807316	2014-06-09	SAVL	CHYL01	18	3	3	No	0	Buried	No	Yes	3	WaSH Committee		2	Yes	Yes	Not applicable	NGO or development organization		No	No	Not applicable	14	1										Ghana_6_SAVL_CHYL01	4fj2ux5	0	100	9.6396	-0.805991	6051086		6051064
09-06-2014 10:11:28 UTC	1		1	1	9.64616	-0.807316	2014-06-09	SAVL	CHYL01	18	3	3	No	0	Buried	No	Yes	3	WaSH Committee		2	Yes	Yes	Not applicable	NGO or development organization		No	No	Not applicable	14	1										Ghana_6_SAVL_CHYL01	4fj2ux5	0	0	9.63919	-0.805874	5986752
09-06-2014 10:11:28 UTC	1	1	1	1	9.64616	-0.807316	2014-06-09	SAVL	CHYL01	18	3	3	No	0	Buried	No	Yes	3	WaSH Committee		2	Yes	Yes	Not applicable	NGO or development organization		No	No	Not applicable	14	1										Ghana_6_SAVL_CHYL01	4fj2ux5	0	0	9.6494	-0.799463	5986887		5986894
13-06-2014 12:53:55 UTC	1	1	0	1	9.58155	-0.700637	2014-06-13	SAVL	DIGU01	375	5	5	No	5	Put/rinsed into toilet or latrine|Buried	No	Yes	3	WaSH Committee		6	Yes	Yes	Yes	District/Local government		Yes	Yes	No	210	730	7	3		monthly		0.0333333		0	888	Ghana_6_SAVL_DIGU01	4eglszi	0	0	9.58022	-0.701729	6051234
13-06-2014 12:53:55 UTC	0		0	1	9.58155	-0.700637	2014-06-13	SAVL	DIGU01	375	5	5	No	5	Put/rinsed into toilet or latrine|Buried	No	Yes	3	WaSH Committee		6	Yes	Yes	Yes	District/Local government		Yes	Yes	No	210	730	7	3		monthly		0.0333333		0	888	Ghana_6_SAVL_DIGU01	4eglszi	0		9.57911	-0.697465
13-06-2014 12:53:55 UTC	1	1	0	1	9.58155	-0.700637	2014-06-13	SAVL	DIGU01	375	5	5	No	5	Put/rinsed into toilet or latrine|Buried	No	Yes	3	WaSH Committee		6	Yes	Yes	Yes	District/Local government		Yes	Yes	No	210	730	7	3		monthly		0.0333333		0	888	Ghana_6_SAVL_DIGU01	4eglszi	0	0	9.5807	-0.700735	6051165		6051164
13-06-2014 12:53:55 UTC	1		0	1	9.58155	-0.700637	2014-06-13	SAVL	DIGU01	375	5	5	No	5	Put/rinsed into toilet or latrine|Buried	No	Yes	3	WaSH Committee		6	Yes	Yes	Yes	District/Local government		Yes	Yes	No	210	730	7	3		monthly		0.0333333		0	888	Ghana_6_SAVL_DIGU01	4eglszi	0	100	9.57912	-0.697468	6051235
05-06-2014 11:01:03 UTC	1	1	0	1	9.97371	-0.753089	2014-06-03	SAVL	DKPG01	1750	4	3	No	4	Thrown into garbage bin or pile	Yes	Yes	4	WaSH Committee		5	No	Yes	Yes	Don't Know		No	No	No	60	4745	1							150	130	Ghana_6_SAVL_DKPG01	4ky35ze	0	0	9.97219	-0.750657	6049031	5861441
05-06-2014 11:01:03 UTC	1		0	1	9.97371	-0.753089	2014-06-03	SAVL	DKPG01	1750	4	3	No	4	Thrown into garbage bin or pile	Yes	Yes	4	WaSH Committee		5	No	Yes	Yes	Don't Know		No	No	No	60	4745	1							150	130	Ghana_6_SAVL_DKPG01	4ky35ze	0	100	9.96965	-0.747395	5861442
05-06-2014 11:01:03 UTC	0		0	1	9.97371	-0.753089	2014-06-03	SAVL	DKPG01	1750	4	3	No	4	Thrown into garbage bin or pile	Yes	Yes	4	WaSH Committee		5	No	Yes	Yes	Don't Know		No	No	No	60	4745	1							150	130	Ghana_6_SAVL_DKPG01	4ky35ze	0
27-06-2014 12:41:50 UTC	0		0	1	9.80268	-0.937345	2014-06-27	SAVL	DPAL01	888	10	2	No	3	Left in the open	Yes	Yes	4	WaSH Committee		7	Yes	Yes	Yes	Area mechanic		No	Yes	No	60	730	2	7					888	888	888	Ghana_6_SAVL_DPAL01	4i49nj1	0		9.80149	-0.940502
27-06-2014 12:41:50 UTC	0	0	0	1	9.80268	-0.937345	2014-06-27	SAVL	DPAL01	888	10	2	No	3	Left in the open	Yes	Yes	4	WaSH Committee		7	Yes	Yes	Yes	Area mechanic		No	Yes	No	60	730	2	7					888	888	888	Ghana_6_SAVL_DPAL01	4i49nj1	0		9.79762	-0.938648
27-06-2014 12:41:50 UTC	0	0	0	1	9.80268	-0.937345	2014-06-27	SAVL	DPAL01	888	10	2	No	3	Left in the open	Yes	Yes	4	WaSH Committee		7	Yes	Yes	Yes	Area mechanic		No	Yes	No	60	730	2	7					888	888	888	Ghana_6_SAVL_DPAL01	4i49nj1	0		9.80175	-0.94217
27-06-2014 12:41:50 UTC	1		0	1	9.80268	-0.937345	2014-06-27	SAVL	DPAL01	888	10	2	No	3	Left in the open	Yes	Yes	4	WaSH Committee		7	Yes	Yes	Yes	Area mechanic		No	Yes	No	60	730	2	7					888	888	888	Ghana_6_SAVL_DPAL01	4i49nj1	0	2.1	9.80236	-0.950385	5986653		5986652
27-06-2014 12:41:50 UTC	0		0	1	9.80268	-0.937345	2014-06-27	SAVL	DPAL01	888	10	2	No	3	Left in the open	Yes	Yes	4	WaSH Committee		7	Yes	Yes	Yes	Area mechanic		No	Yes	No	60	730	2	7					888	888	888	Ghana_6_SAVL_DPAL01	4i49nj1	0		9.80264	-0.937297
27-06-2014 12:41:50 UTC	1	1	0	1	9.80268	-0.937345	2014-06-27	SAVL	DPAL01	888	10	2	No	3	Left in the open	Yes	Yes	4	WaSH Committee		7	Yes	Yes	Yes	Area mechanic		No	Yes	No	60	730	2	7					888	888	888	Ghana_6_SAVL_DPAL01	4i49nj1	0	1	9.7979	-0.940801	5986656
27-06-2014 12:41:50 UTC	0		0	1	9.80268	-0.937345	2014-06-27	SAVL	DPAL01	888	10	2	No	3	Left in the open	Yes	Yes	4	WaSH Committee		7	Yes	Yes	Yes	Area mechanic		No	Yes	No	60	730	2	7					888	888	888	Ghana_6_SAVL_DPAL01	4i49nj1	0		9.80339	-0.939218
27-06-2014 12:41:50 UTC	0		0	1	9.80268	-0.937345	2014-06-27	SAVL	DPAL01	888	10	2	No	3	Left in the open	Yes	Yes	4	WaSH Committee		7	Yes	Yes	Yes	Area mechanic		No	Yes	No	60	730	2	7					888	888	888	Ghana_6_SAVL_DPAL01	4i49nj1	0		9.80236	-0.950361
25-06-2014 11:21:04 UTC	1		0	1	10.0134	-0.824566	2014-06-25	SAVL	DSIG01	350	3	2	No	0	Thrown into garbage bin or pile	No	Yes	3	WaSH Committee		3	Yes	No	Yes	Private maintenance person		No	Yes	No	30	7	1	1					60	300	220	Ghana_6_SAVL_DSIG01	4llqayt	0		10.0058	-0.825341	5986571
09-07-2014 11:42:27 UTC	1		1	1	9.87116	-0.934016	2014-07-09	SAVL	GBNG01	700	7	4	No	20	Buried	No	Yes	4	WaSH Committee		3	Yes	Yes	Yes	Not applicable		No	Don't know	No	90	365	1									Ghana_6_SAVL_GBNG01	4j91f0c	0	100	9.87112	-0.928667	5986544		5986560
09-07-2014 11:42:27 UTC	0		1	1	9.87116	-0.934016	2014-07-09	SAVL	GBNG01	700	7	4	No	20	Buried	No	Yes	4	WaSH Committee		3	Yes	Yes	Yes	Not applicable		No	Don't know	No	90	365	1									Ghana_6_SAVL_GBNG01	4j91f0c	0		9.87049	-0.933742
09-07-2014 11:42:27 UTC	0		1	1	9.87116	-0.934016	2014-07-09	SAVL	GBNG01	700	7	4	No	20	Buried	No	Yes	4	WaSH Committee		3	Yes	Yes	Yes	Not applicable		No	Don't know	No	90	365	1									Ghana_6_SAVL_GBNG01	4j91f0c	0		9.87063	-0.934525
09-07-2014 11:42:27 UTC	1	1	1	1	9.87116	-0.934016	2014-07-09	SAVL	GBNG01	700	7	4	No	20	Buried	No	Yes	4	WaSH Committee		3	Yes	Yes	Yes	Not applicable		No	Don't know	No	90	365	1									Ghana_6_SAVL_GBNG01	4j91f0c	0	0	9.8656	-0.953318	5986543
09-07-2014 11:42:27 UTC	1	1	1	1	9.87116	-0.934016	2014-07-09	SAVL	GBNG01	700	7	4	No	20	Buried	No	Yes	4	WaSH Committee		3	Yes	Yes	Yes	Not applicable		No	Don't know	No	90	365	1									Ghana_6_SAVL_GBNG01	4j91f0c	0	100	9.87112	-0.937465	5986545
09-07-2014 11:42:27 UTC	0		1	1	9.87116	-0.934016	2014-07-09	SAVL	GBNG01	700	7	4	No	20	Buried	No	Yes	4	WaSH Committee		3	Yes	Yes	Yes	Not applicable		No	Don't know	No	90	365	1									Ghana_6_SAVL_GBNG01	4j91f0c	0		9.87133	-0.935804
25-07-2014 10:20:48 UTC	1	1	0	1	9.59613	-0.73905	2014-07-25	SAVL	GUNO01	400	4	4	No	8	Buried	Yes	Yes	4	WaSH Committee		2	Yes	Yes	Yes	Area mechanic		Yes	Yes	No	60	1825	7			monthly		0.0166667	400	170	190	Ghana_6_SAVL_GUNO01	4epaizy	0	1.5	9.59326	-0.739437	5986723
25-07-2014 10:20:48 UTC	1	1	0	1	9.59613	-0.73905	2014-07-25	SAVL	GUNO01	400	4	4	No	8	Buried	Yes	Yes	4	WaSH Committee		2	Yes	Yes	Yes	Area mechanic		Yes	Yes	No	60	1825	7			monthly		0.0166667	400	170	190	Ghana_6_SAVL_GUNO01	4epaizy	0	0	9.59517	-0.739788	5986721		5986720
25-07-2014 10:20:48 UTC	1	1	0	1	9.59613	-0.73905	2014-07-25	SAVL	GUNO01	400	4	4	No	8	Buried	Yes	Yes	4	WaSH Committee		2	Yes	Yes	Yes	Area mechanic		Yes	Yes	No	60	1825	7			monthly		0.0166667	400	170	190	Ghana_6_SAVL_GUNO01	4epaizy	0	0	9.5959	-0.73974	5986715
17-06-2014 12:22:48 UTC	1		1	1	9.66479	-0.704085	2014-06-17	SAVL	JEGN01	1300	4	3	No	2	Buried	Yes	Yes	2	WaSH Committee		5	Yes	No	Yes	Private maintenance person		No	No	No	30	4380	7	1						40	35	Ghana_6_SAVL_JEGN01	4fu5xeo	0	100	9.67109	-0.706069	6051162	6051163
17-06-2014 12:22:48 UTC	0		1	1	9.66479	-0.704085	2014-06-17	SAVL	JEGN01	1300	4	3	No	2	Buried	Yes	Yes	2	WaSH Committee		5	Yes	No	Yes	Private maintenance person		No	No	No	30	4380	7	1						40	35	Ghana_6_SAVL_JEGN01	4fu5xeo	0		9.66638	-0.708604
17-06-2014 12:22:48 UTC	1	1	1	1	9.66479	-0.704085	2014-06-17	SAVL	JEGN01	1300	4	3	No	2	Buried	Yes	Yes	2	WaSH Committee		5	Yes	No	Yes	Private maintenance person		No	No	No	30	4380	7	1						40	35	Ghana_6_SAVL_JEGN01	4fu5xeo	0	0	9.66527	-0.708348	6051160
10-06-2014 12:47:52 UTC	1	1	1	1	9.73231	-0.929006	2014-06-10	SAVL	JNJK01	1000	6	5	No	31	Thrown into garbage bin or pile	No	Yes	6	WaSH Committee		2	Yes	No	Yes	District/Local government		Yes	No	No	120	4	4	4		monthly		0.166667		100	100	Ghana_6_SAVL_JNJK01	4gyddmi	0	100	9.52665	-0.827323	6051078
10-06-2014 12:47:52 UTC	0		1	1	9.73231	-0.929006	2014-06-10	SAVL	JNJK01	1000	6	5	No	31	Thrown into garbage bin or pile	No	Yes	6	WaSH Committee		2	Yes	No	Yes	District/Local government		Yes	No	No	120	4	4	4		monthly		0.166667		100	100	Ghana_6_SAVL_JNJK01	4gyddmi	0		9.52426	-0.82851
10-06-2014 12:47:52 UTC	1		1	1	9.73231	-0.929006	2014-06-10	SAVL	JNJK01	1000	6	5	No	31	Thrown into garbage bin or pile	No	Yes	6	WaSH Committee		2	Yes	No	Yes	District/Local government		Yes	No	No	120	4	4	4		monthly		0.166667		100	100	Ghana_6_SAVL_JNJK01	4gyddmi	0	100	9.5256	-0.824663	6051077
10-06-2014 12:47:52 UTC	0		1	1	9.73231	-0.929006	2014-06-10	SAVL	JNJK01	1000	6	5	No	31	Thrown into garbage bin or pile	No	Yes	6	WaSH Committee		2	Yes	No	Yes	District/Local government		Yes	No	No	120	4	4	4		monthly		0.166667		100	100	Ghana_6_SAVL_JNJK01	4gyddmi	0		9.5243	-0.828526
10-06-2014 12:47:52 UTC	0	0	1	1	9.73231	-0.929006	2014-06-10	SAVL	JNJK01	1000	6	5	No	31	Thrown into garbage bin or pile	No	Yes	6	WaSH Committee		2	Yes	No	Yes	District/Local government		Yes	No	No	120	4	4	4		monthly		0.166667		100	100	Ghana_6_SAVL_JNJK01	4gyddmi	0		9.52519	-0.822863
10-06-2014 12:47:52 UTC	0		1	1	9.73231	-0.929006	2014-06-10	SAVL	JNJK01	1000	6	5	No	31	Thrown into garbage bin or pile	No	Yes	6	WaSH Committee		2	Yes	No	Yes	District/Local government		Yes	No	No	120	4	4	4		monthly		0.166667		100	100	Ghana_6_SAVL_JNJK01	4gyddmi	0		9.52422	-0.828664
10-06-2014 12:47:52 UTC	1		1	1	9.73231	-0.929006	2014-06-10	SAVL	JNJK01	1000	6	5	No	31	Thrown into garbage bin or pile	No	Yes	6	WaSH Committee		2	Yes	No	Yes	District/Local government		Yes	No	No	120	4	4	4		monthly		0.166667		100	100	Ghana_6_SAVL_JNJK01	4gyddmi	0	48.3	9.52666	-0.827299	6051051	6051076
10-06-2014 12:47:52 UTC	1		1	1	9.73231	-0.929006	2014-06-10	SAVL	JNJK01	1000	6	5	No	31	Thrown into garbage bin or pile	No	Yes	6	WaSH Committee		2	Yes	No	Yes	District/Local government		Yes	No	No	120	4	4	4		monthly		0.166667		100	100	Ghana_6_SAVL_JNJK01	4gyddmi	0		9.52435	-0.828576
10-06-2014 12:47:52 UTC	1		1	1	9.73231	-0.929006	2014-06-10	SAVL	JNJK01	1000	6	5	No	31	Thrown into garbage bin or pile	No	Yes	6	WaSH Committee		2	Yes	No	Yes	District/Local government		Yes	No	No	120	4	4	4		monthly		0.166667		100	100	Ghana_6_SAVL_JNJK01	4gyddmi	0		9.52621	-0.822045
10-06-2014 12:47:52 UTC	0		1	1	9.73231	-0.929006	2014-06-10	SAVL	JNJK01	1000	6	5	No	31	Thrown into garbage bin or pile	No	Yes	6	WaSH Committee		2	Yes	No	Yes	District/Local government		Yes	No	No	120	4	4	4		monthly		0.166667		100	100	Ghana_6_SAVL_JNJK01	4gyddmi	0		9.52841	-0.829621
12-06-2014 09:17:08 UTC	1	1	1	1	9.48287	-0.788221	2014-06-12	SAVL	JNKP01	110	4	2	No	0	Buried	Yes	Yes	4	WaSH Committee		4	Don't know	No	Not applicable	Don't Know		No	No	No	21	3285	777							0	0	Ghana_6_SAVL_JNKP01	4cturoq	0	0	9.48303	-0.789913	6051139	6051140
12-06-2014 09:17:08 UTC	1		1	1	9.48287	-0.788221	2014-06-12	SAVL	JNKP01	110	4	2	No	0	Buried	Yes	Yes	4	WaSH Committee		4	Don't know	No	Not applicable	Don't Know		No	No	No	21	3285	777							0	0	Ghana_6_SAVL_JNKP01	4cturoq	0	100	9.48624	-0.786679	6051112
12-06-2014 09:17:08 UTC	0	0	1	1	9.48287	-0.788221	2014-06-12	SAVL	JNKP01	110	4	2	No	0	Buried	Yes	Yes	4	WaSH Committee		4	Don't know	No	Not applicable	Don't Know		No	No	No	21	3285	777							0	0	Ghana_6_SAVL_JNKP01	4cturoq	0		9.48305	-0.789945
15-07-2014 11:54:48 UTC	1		0	1	9.68576	-0.974108	2014-07-15	SAVL	KDNL01	379	3	3	No	2	Buried	Yes	Yes	3	WaSH Committee		2	Yes	Yes	Not applicable	NGO or development organization		Yes	Yes	No	60	180		1	0.1	Every time they fetch			60			Ghana_6_SAVL_KDNL01	4g6nnrh	0	0	9.68576	-0.971455	5986641
03-07-2014 16:31:03 UTC	1		1	1	9.5783	-0.83383	2014-07-03	SAVL	KNSG01	1942	7	4	No	5	Thrown into garbage bin or pile|Buried|Left in the open	Yes	Yes	7	WaSH Committee		4	Yes	No	Yes	Don't Know		Yes	No	No	60	2555	30			monthly		0.0666667		300	150	Ghana_6_SAVL_KNSG01	4eeoe0i	0	0	9.57801	-0.833752	5861353
03-07-2014 16:31:03 UTC	0		1	1	9.5783	-0.83383	2014-07-03	SAVL	KNSG01	1942	7	4	No	5	Thrown into garbage bin or pile|Buried|Left in the open	Yes	Yes	7	WaSH Committee		4	Yes	No	Yes	Don't Know		Yes	No	No	60	2555	30			monthly		0.0666667		300	150	Ghana_6_SAVL_KNSG01	4eeoe0i	0		9.5794	-0.833147
03-07-2014 16:31:03 UTC	1	1	1	1	9.5783	-0.83383	2014-07-03	SAVL	KNSG01	1942	7	4	No	5	Thrown into garbage bin or pile|Buried|Left in the open	Yes	Yes	7	WaSH Committee		4	Yes	No	Yes	Don't Know		Yes	No	No	60	2555	30			monthly		0.0666667		300	150	Ghana_6_SAVL_KNSG01	4eeoe0i	0	0	9.57484	-0.834019	5986585	5861352
[truncated: 2,396 more rows]
[truncated: 191 more columns]
